# Supplementary material for: Gliding motility of the diatom Craspedostauros australis coincides with the intracellular movement of raphid-specific myosins
Source: Commun Biol. 2024 Sep 23;7:1187. doi: 10.1038/s42003-024-06889-w (PMC11420354; doi:10.1038/s42003-024-06889-w)
Supplement: Supplementary file 4 — Supplementary Data 1 [file 42003_2024_6889_MOESM4_ESM.xlsx]

## Sheet: Sheet1
Species	Name in datasbase	Name in Tree	Database	Class
Amphora coffeiformis	MMETSP0316-DN8357_c0_g1_i1	Ac191129	MMETSP	Raphid
Amphora coffeiformis	MMETSP0317-DN9122_c1_g1_i1	Ac192432	MMETSP	Raphid
Amphora coffeiformis	MMETSP0317-DN1800_c0_g1_i1	Ac196764	MMETSP	Raphid
Amphora coffeiformis	MMETSP0317-DN9377_c12_g2_i1	Ac198369	MMETSP	Raphid
Amphora coffeiformis	MMETSP0317-DN7494_c0_g1_i1	Ac206467	MMETSP	Raphid
Amphora coffeiformis	MMETSP0317-DN3140_c0_g1_i1	Ac218045	MMETSP	Raphid
Amphora coffeiformis	MMETSP0317-DN3140_c0_g1_i1	Ac185348	MMETSP	Raphid
Amphora coffeiformis	MMETSP0316-DN9578_c0_g2_i1	Ac187054	MMETSP	Raphid
Amphora coffeiformis	MMETSP0317-DN9377_c12_g2_i1	Ac222901	MMETSP	Raphid
Asterionellopsis glacialis	MMETSP0707-DN11863_c1_g1_i1	Ag11863	MMETSP	Araphid
Amphiprora paludosa	MMETSP1065-DN12548_c5_g2_i1	Ap12485	MMETSP	Raphid
Amphiprora paludosa	MMETSP1065-DN11959_c1_g1_i1	Ap22960	MMETSP	Raphid
Amphiprora paludosa	MMETSP1065-DN5106_c0_g1_i1	Ap25791	MMETSP	Raphid
Amphiprora paludosa	MMETSP1065-DN13061_c0_g3_i1	Ap6256	MMETSP	Raphid
Astrosyne radiata	MMETSP0418-DN11220_c0_g2_i1	Ar11220	MMETSP	Araphid
Amphiprora sp	MMETSP0724-DN12698_c0_g1_i1	As250025	MMETSP	Raphid
Amphiprora sp	MMETSP0727-DN13474_c0_g1_i1	As257696	MMETSP	Raphid
Amphiprora sp	MMETSP0725-DN13175_c0_g1_i1	As261450	MMETSP	Raphid
Amphiprora sp	MMETSP0724-DN6437_c0_g1_i1	As262990	MMETSP	Raphid
Amphiprora sp	MMETSP0724-DN9811_c0_g1_i1	As266286	MMETSP	Raphid
Amphiprora sp	MMETSP0725-DN13982_c0_g1_i1	As272321	MMETSP	Raphid
Amphiprora sp	MMETSP0727-DN9288_c0_g1_i1	As278588	MMETSP	Raphid
Attheya septentrionalis	MMETSP1449-_DN9362_c3_g1_i1	Ats2001886	MMETSP	Centric
Attheya septentrionalis	MMETSP1449-_DN8956_c7_g1_i1	Ats2008761	MMETSP	Centric
Attheya septentrionalis	MMETSP1449-_DN6777_c0_g1_i1	AtsDN6777	MMETSP	Centric
Attheya septentrionalis	MMETSP1449-_DN7572_c0_g1_i1	AtsDN7572	MMETSP	Centric
Attheya septentrionalis	MMETSP1449-_DN8872_c1_g1_i1	AtsDN8872	MMETSP	Centric
Attheya septentrionalis	MMETSP1449-_DN9097_c8_g1_i1	AtsDN9097	MMETSP	Centric
Craspedostauros australis	CaMyo51A	CaMyo51A	this study	Raphid
Craspedostauros australis	CaMyo51B	CaMyo51B	this study	Raphid
Craspedostauros australis	CaMyo51C	CaMyo51C	this study	Raphid
Craspedostauros australis	CaMyo51D	CaMyo51D	this study	Raphid
Craspedostauros australis	CaMyo51E	CaMyo51E	this study	Raphid
Craspedostauros australis	CaMyoF	CaMyo52	this study	Raphid
Craspedostauros australis	CaMyoG	CaMyo53	this study	Raphid
Craspedostauros australis	CaMyoH	CaMyo47	this study	Raphid
Craspedostauros australis	CaMyoI	CaMyoI	this study	Raphid
Craspedostauros australis	CaMyoJ	CaMyoJ	this study	Raphid
Craspedostauros australis	CaMyoK	CaMyo29	this study	Raphid
Craspedostauros australis	CaMyoL	CaMyoL	this study	Raphid
Cyclotella cryptica	CC00G139950	CcMyoA	PLAZA	Centric
Cyclotella cryptica	CC00G175440	CcMyoB	PLAZA	Centric
Cyclotella cryptica	CC00G48440	CcMyoC	PLAZA	Centric
Cyclotella cryptica	CC00G67720	CcMyoD	PLAZA	Centric
Cyclotella cryptica	CC00G51650	CcMyoE	PLAZA	Centric
Cyclotella cryptica	CC00G133680	CcMyoF	PLAZA	Centric
Cyclotella cryptica	CC00G129570	CcMyoG	PLAZA	Centric
Cyclotella cryptica	CC00G113580	CcMyoH	PLAZA	Centric
Cyclotella cryptica	CC00G63390	CcMyoI	PLAZA	Centric
Chaetoceros affinis	MMETSP0090-DN6317_c1_g1_i1	Cha177125	MMETSP	Centric
Chaetoceros affinis	MMETSP0090-DN6591_c6_g1_i1	Cha190872	MMETSP	Centric
Chaetoceros debilis	MMETSP0150-DN8574_c0_g1_i2	Chd228578	MMETSP	Centric
Chaetoceros neogracile	MMETSP0752-DN11087_c0_g2_i1	Chne777327	MMETSP	Centric
Chaetoceros neogracile	MMETSP0754-DN10675_c1_g1_i1	Chne795674	MMETSP	Centric
Cylindrotheca closterium	MMETSP0017-DN8777_c0_g1_i1	Cnc118051	MMETSP	Raphid
Cylindrotheca closterium	MMETSP0017-DN10846_c0_g1_i2	Cnc118727	MMETSP	Raphid
Cylindrotheca closterium	MMETSP0017-DN10657_c0_g1_i1	Cnc119746	MMETSP	Raphid
Cylindrotheca closterium	MMETSP0017-DN14495_c0_g1_i4	Cnc128956	MMETSP	Raphid
Cylindrotheca closterium	MMETSP0017-DN14434_c0_g3_i1	Cnc129226	MMETSP	Raphid
Cylindrotheca closterium	MMETSP0017-DN6070_c0_g1_i1	Cnc130447	MMETSP	Raphid
Cylindrotheca closterium	MMETSP0017-DN15145_c0_g1_i1	Cnc150095	MMETSP	Raphid
Cylindrotheca closterium	MMETSP0017-DN6392_c0_g1_i1	Cnc158710	MMETSP	Raphid
Corethron hystrix	MMETSP0010-DN14932_c0_g1_i1	Coh35106	MMETSP	Centric
Corethron hystrix	MMETSP0010-DN15290_c2_g1_i6	Coh50269	MMETSP	Centric
Corethron hystrix	MMETSP0010-DN11986_c1_g1_i1	Coh52566	MMETSP	Centric
Corethron hystrix	MMETSP0010-DN14219_c1_g1_i6	Coh58586	MMETSP	Centric
Corethron hystrix	MMETSP0010-DN15161_c0_g3_i4	Coh60363	MMETSP	Centric
Corethron pennatum	MMETSP0171-DN2683_c0_g2_i1	Cop248126	MMETSP	Centric
Corethron pennatum	MMETSP0171-DN9344_c0_g1_i1	Cop254826	MMETSP	Centric
Corethron pennatum	MMETSP0171-DN17202_c4_g1_i1	Cop259164	MMETSP	Centric
Corethron pennatum	MMETSP0171-DN16041_c5_g2_i1	Cop270304	MMETSP	Centric
Corethron pennatum	MMETSP0171-DN17398_c8_g1_i7	Cop253628	MMETSP	Centric
Coscinodiscus wailesii	MMETSP1066-DN4597_c0_g1_i1	Csw1789033	MMETSP	Centric
Coscinodiscus wailesii	MMETSP1066-DN1521_c0_g1_i1	Csw1797722	MMETSP	Centric
Coscinodiscus wailesii	MMETSP1066-DN13392_c0_g1_i1	Csw1799246	MMETSP	Centric
Coscinodiscus wailesii	MMETSP1066-DN19215_c1_g1_i1	Csw1802973	MMETSP	Centric
Dactyliosolen fragilissimus	MMETSP0580-DN9335_c0_g1_i1	Df496161	MMETSP	Centric
Dactyliosolen fragilissimus	MMETSP0580-DN1569_c0_g1_i1	Df503202	MMETSP	Centric
Detonula confervacea	MMETSP1058-DN8174_c0_g2_i1	Dec1673589	MMETSP	Centric
Detonula confervacea	MMETSP1058-DN1398_c0_g1_i1	Dec1681959	MMETSP	Centric
Ditylum brightwellii	MMETSP0998-DN14888_c0_g1_i1	Dib1477639	MMETSP	Centric
Ditylum brightwellii	MMETSP0998-DN14500_c5_g1_i1	Dib1479883	MMETSP	Centric
Ditylum brightwellii	MMETSP1010-DN15202_c0_g1_i1	Dib1483189	MMETSP	Centric
Ditylum brightwellii	MMETSP1062-DN740_c0_g1_i1	Dib1484534	MMETSP	Centric
Ditylum brightwellii	MMETSP1063-DN8892_c0_g2_i1	Dib1487030	MMETSP	Centric
Ditylum brightwellii	MMETSP1063-DN10858_c0_g1_i1	Dib1490246	MMETSP	Centric
Ditylum brightwellii	MMETSP1001-DN13500_c3_g1_i1	Dib1540069	MMETSP	Centric
Ditylum brightwellii	MMETSP1010-DN15453_c2_g1_i1	Dib1540071	MMETSP	Centric
Ditylum brightwellii	MMETSP1063-DN8892_c0_g2_i1	Dib1598327	MMETSP	Centric
Ditylum brightwellii	MMETSP1010-DN15453_c2_g1_i1	Dib1598328	MMETSP	Centric
Ditylum brightwellii	MMETSP1062-DN9238_c0_g2_i1	Dib1636326	MMETSP	Centric
Entomoneis sp	MMETSP1443-DN10827_c1_g1_i1	Es616553	MMETSP	Raphid
Entomoneis sp	MMETSP1443-DN1831_c0_g1_i1	Es622551	MMETSP	Raphid
Extubocellulus spinifer	MMETSP0698-DN9880_c1_g1_i1	Exs572690	MMETSP	Centric
Extubocellulus spinifer	MMETSP0697-DN11443_c0_g1_i1	Exs585774	MMETSP	Centric
Extubocellulus spinifer	MMETSP0699-DN9466_c6_g1_i2	Exs614364	MMETSP	Centric
Extubocellulus spinifer	MMETSP0699-DN9728_c3_g1_i1	Exs656895	MMETSP	Centric
Fragilariopsis kerguelensis	MMETSP0906-DN17216_c1_g1_i1	Fk455430	MMETSP	Raphid
Fragilariopsis kerguelensis	MMETSP0734-DN20010_c0_g1_i1	Fk455450	MMETSP	Raphid
Fragilariopsis kerguelensis	MMETSP0733-DN14999_c0_g1_i1	Fk457729	MMETSP	Raphid
Fragilariopsis kerguelensis	MMETSP0907-DN13806_c0_g1_i1	Fk470315	MMETSP	Raphid
Fragilariopsis kerguelensis	MMETSP0733-DN20031_c0_g1_i1	Fk474553	MMETSP	Raphid
Fragilariopsis kerguelensis	MMETSP0907-_DN17028_c6_g2_i1	Fk474898	MMETSP	Raphid
Fragilariopsis kerguelensis	MMETSP0907-_DN9800_c0_g1_i1	Fk485533	MMETSP	Raphid
Fragilariopsis kerguelensis	MMETSP0907-DN1055_c1_g1_i1	Fk493162	MMETSP	Raphid
Fragilariopsis kerguelensis	MMETSP0733-DN16471_c3_g1_i1	Fk652613	MMETSP	Raphid
Fragilariopsis kerguelensis	MMETSP0735-DN17108_c1_g1_i1	Fk699953	MMETSP	Raphid
Fragilariopsis kerguelensis	MMETSP0907-DN1055_c1_g1_i1	Fk744275	MMETSP	Raphid
Fragilariopsis kerguelensis	MMETSP0736-DN18253_c5_g1_i1	Fk766475	MMETSP	Raphid
Fistulifera solaris	fso08320	fso08320	PLAZA	Raphid
Fistulifera solaris	fso131180	fso131180	PLAZA	Raphid
Fistulifera solaris	fso133620	fso133620	PLAZA	Raphid
Fistulifera solaris	fso139040	fso139040	PLAZA	Raphid
Fistulifera solaris	fso14410	fso14410	PLAZA	Raphid
Fistulifera solaris	fso149000	fso149000	PLAZA	Raphid
Fistulifera solaris	fso149020	fso149020	PLAZA	Raphid
Fistulifera solaris	fso149030	fso149030	PLAZA	Raphid
Fistulifera solaris	fso149550	fso149550	PLAZA	Raphid
Fistulifera solaris	fso161770	fso161770	PLAZA	Raphid
Fistulifera solaris	fso172980	fso172980	PLAZA	Raphid
Fistulifera solaris	fso178380	fso178380	PLAZA	Raphid
Fistulifera solaris	fso178410	fso178410	PLAZA	Raphid
Fistulifera solaris	fso178420	fso178420	PLAZA	Raphid
Fistulifera solaris	fso178870	fso178870	PLAZA	Raphid
Fistulifera solaris	fso180440	fso180440	PLAZA	Raphid
Fistulifera solaris	fso185050	fso185050	PLAZA	Raphid
Fistulifera solaris	fso22000	fso22000	PLAZA	Raphid
Fistulifera solaris	fso22420	fso22420	PLAZA	Raphid
Fistulifera solaris	fso60650	fso60650	PLAZA	Raphid
Fistulifera solaris	fso68130	fso68130	PLAZA	Raphid
Fistulifera solaris	fso78610	fso78610	PLAZA	Raphid
Fistulifera solaris	fso80800	fso80800	PLAZA	Raphid
Fistulifera solaris	fso89360	fso89360	PLAZA	Raphid
Fistulifera solaris	fso94620	fso94620	PLAZA	Raphid
Grammatophora oceanica	MMETSP0009-DN21589_c0_g4_i1	Go45183	MMETSP	Raphid
Grammatophora oceanica	MMETSP0009-DN17879_c0_g2_i1	Go54119	MMETSP	Raphid
Grammatophora oceanica	MMETSP0009-DN7929_c0_g1_i1	Go60924	MMETSP	Raphid
Fistulifera cylindrus	gene13219	fc13219	PLAZA	Raphid
Fistulifera cylindrus	gene13225	fc13225	PLAZA	Raphid
Fistulifera cylindrus	gene13685	fc13685	PLAZA	Raphid
Fistulifera cylindrus	gene13687	fc13687	PLAZA	Raphid
Fistulifera cylindrus	gene15806	fc15806	PLAZA	Raphid
Fistulifera cylindrus	gene20473	fc20473	PLAZA	Raphid
Fistulifera cylindrus	gene8605	fc8605	PLAZA	Raphid
Fistulifera cylindrus	gene8643	fc8643	PLAZA	Raphid
Fistulifera cylindrus	gene8651	fc8651	PLAZA	Raphid
Helicotheca tamesis	MMETSP1171-DN9910_c0_g1_i1	Ht1881793	MMETSP	Centric
Leptocylindrus danicus	MMETSP1362-DN3299_c0_g1_i1	Ld1933214	MMETSP	Centric
Leptocylindrus danicus	MMETSP1362-DN9092_c8_g1_i1	Ld1947244	MMETSP	Centric
Leptocylindrus danicusvar danicus	MMETSP0321-DN9148_c0_g1_i2	Ldd353503	MMETSP	Centric
Leptocylindrus danicusvar danicus	MMETSP0321-DN9113_c0_g1_i1	Ldd353688	MMETSP	Centric
Licmophora paradoxa	MMETSP1360-DN10176_c1_g1_i1	Lp10176	MMETSP	Araphid
Minutocellus polymorphus	MMETSP1070-DN1031_c0_g3_i1	Mp1854869	MMETSP	Centric
Minutocellus polymorphus	MMETSP1070-DN10487_c1_g1_i1	Mp1855748	MMETSP	Centric
Minutocellus polymorphus	MMETSP1070-DN10537_c10_g2_i1	Mp1860266	MMETSP	Centric
Minutocellus polymorphus	MMETSP1070-DN10799_c7_g4_i1	Mp1869616	MMETSP	Centric
Nitzschia sp	MMETSP0014-_DN13088_c1_g1_i2	Ns107795	MMETSP	Raphid
Nitzschia sp	MMETSP0014-_DN13079_c4_g2_i3	Ns107897	MMETSP	Raphid
Nitzschia sp	MMETSP0014-_DN13336_c1_g1_i2	Ns111553	MMETSP	Raphid
Nitzschia sp	MMETSP0014-_DN12789_c0_g1_i1	Ns111944	MMETSP	Raphid
Nitzschia sp	MMETSP0014-_DN12789_c0_g1_i2	Ns111970	MMETSP	Raphid
Nitzschia sp	MMETSP0014-_DN12273_c0_g1_i1	Ns65386	MMETSP	Raphid
Nitzschia sp	MMETSP0014-_DN12273_c0_g1_i2	Ns65387	MMETSP	Raphid
Nitzschia sp	MMETSP0014-_DN13236_c2_g1_i2	Ns66822	MMETSP	Raphid
Nitzschia sp	MMETSP0014-_DN12817_c4_g3_i3	Ns83816	MMETSP	Raphid
Nitzschia sp	MMETSP0014-_DN13450_c0_g1_i1	Ns87888	MMETSP	Raphid
Nitzschia sp	MMETSP0014-_DN12465_c1_g1_i2	Ns96848	MMETSP	Raphid
Odontella aurita	MMETSP0015-DN18118_c0_g1_i9	Oa103827	MMETSP	Centric
Odontella aurita	MMETSP0015-DN22920_c3_g2_i1	Oa108145	MMETSP	Centric
Proboscia alata	MMETSP0174-_DN18410_c5_g1_i3	Pa276210	MMETSP	Centric
Proboscia alata	MMETSP0174-DN12685_c0_g1_i1	Pa279438	MMETSP	Centric
Proboscia alata	MMETSP0174-DN5945_c0_g2_i1	Pa294624	MMETSP	Centric
Proboscia alata	MMETSP0174-DN15449_c0_g2_i1	Pa304200	MMETSP	Centric
Proboscia alata	MMETSP0176-DN18340_c0_g1_i3	Pa323048	MMETSP	Centric
Pseudo-nitzschia australis	MMETSP0141-DN10480_c0_g1_i1	Pnau161584	MMETSP	Raphid
Pseudo-nitzschia australis	MMETSP0141-DN8160_c0_g1_i1	Pnau169500	MMETSP	Raphid
Pseudo-nitzschia australis	MMETSP0140-DN8139_c13_g1_i1	Pnau174987	MMETSP	Raphid
Pseudo-nitzschia australis	MMETSP0140-DN7712_c3_g1_i1	Pnau177739	MMETSP	Raphid
Pseudo-nitzschia australis	MMETSP0142-DN6661_c0_g1_i2	Pnau177865	MMETSP	Raphid
Pseudo-nitzschia fraudulenta	MMETSP1036-DN29841_c0_g1_i1	Pnf354196	MMETSP	Raphid
Pseudo-nitzschia fraudulenta	MMETSP0852-_DN10243_c0_g1_i2	Pnf365204	MMETSP	Raphid
Pseudo-nitzschia fraudulenta	MMETSP1423-DN6790_c0_g1_i2	Pnf367135	MMETSP	Raphid
Pseudo-nitzschia fraudulenta	MMETSP0850-DN3234_c1_g1_i1	Pnf374602	MMETSP	Raphid
Pseudo-nitzschia fraudulenta	MMETSP0852-DN10243_c0_g1_i1	Pnf422519	MMETSP	Raphid
Pseudo-nitzschia pungens	MMETSP1060-DN5174_c0_g2_i1	Pnp529288	MMETSP	Raphid
Pseudo-nitzschia pungens	MMETSP1060-DN6144_c1_g1_i1	Pnp530965	MMETSP	Raphid
Pseudo-nitzschia pungens	MMETSP1060-DN7296_c0_g1_i4	Pnp532535	MMETSP	Raphid
Pseudo-nitzschia pungens	MMETSP1060-_DN7156_c0_g1_i1	Pnp540309	MMETSP	Raphid
Pseudo-nitzschia pungens	MMETSP1060-DN7350_c9_g1_i2	Pnp547369	MMETSP	Raphid
Pseudo-nitzschia pungens	MMETSP1060-DN7377_c5_g1_i1	Pnp547866	MMETSP	Raphid
Pseudo-nitzschia pungens	MMETSP1061-_DN7790_c1_g1_i1	Pnp550741	MMETSP	Raphid
Pseudo-nitzschia pungens	MMETSP1061-_DN7284_c1_g2_i1	Pnp555878	MMETSP	Raphid
Pseudo-nitzschia pungens	MMETSP1061-_DN8389_c17_g2_i1	Pnp560909	MMETSP	Raphid
Pseudo-nitzschia pungens	MMETSP1061-_DN8427_c1_g2_i1	Pnp572434	MMETSP	Raphid
Pseudo-nitzschia pungens	MMETSP1061-DN3636_c0_g1_i1	Pnp574906	MMETSP	Raphid
Pseudo-nitzschia pungens	MMETSP1060-_DN6643_c3_g1_i1	Pnp537702	MMETSP	Raphid
Pseudo-nitzschia multiseries	ps00G07020	pn00G07020	PLAZA	Raphid
Pseudo-nitzschia multiseries	ps00G134790	pn00G13479	PLAZA	Raphid
Pseudo-nitzschia multiseries	ps00G181080	pn00G18108	PLAZA	Raphid
Pseudo-nitzschia multiseries	ps00G181260	pn00G18126	PLAZA	Raphid
Pseudo-nitzschia multiseries	ps00G28380	pn00G28380	PLAZA	Raphid
Pseudo-nitzschia multiseries	ps00G30030	pn00G30030	PLAZA	Raphid
Pseudo-nitzschia multiseries	ps00G31560	pn00G31560	PLAZA	Raphid
Pseudo-nitzschia multiseries	ps00G82270	pn00G82270	PLAZA	Raphid
Pseudo-nitzschia multiseries	ps00G82280	pn00G82280	PLAZA	Raphid
Pseudo-nitzschia multistriata	PSNMU-V1.4_AUG-EV-PASAV3_0010170	Pn30010170	PLAZA	Raphid
Pseudo-nitzschia multistriata	PSNMU-V1.4_AUG-EV-PASAV3_0016580	Pn30016580	PLAZA	Raphid
Pseudo-nitzschia multistriata	PSNMU-V1.4_AUG-EV-PASAV3_0031240	Pn30031240	PLAZA	Raphid
Pseudo-nitzschia multistriata	PSNMU-V1.4_AUG-EV-PASAV3_0062460	Pn30062460	PLAZA	Raphid
Pseudo-nitzschia multistriata	PSNMU-V1.4_AUG-EV-PASAV3_0081130	Pn30081130	PLAZA	Raphid
Pseudo-nitzschia multistriata	PSNMU-V1.4_AUG-EV-PASAV3_0116910	Pn30116910	PLAZA	Raphid
Phaeodactylum tricornutum	Pt_myo29	Ptmyo29	Heintzelman & Enriquez (2010)	Raphid
Phaeodactylum tricornutum	Pt_MyoA	PtMyo47	Heintzelman & Enriquez (2010)	Raphid
Phaeodactylum tricornutum	Pt_MyoB	PtMyo51A	Heintzelman & Enriquez (2010)	Raphid
Phaeodactylum tricornutum	Pt_MyoC	PtMyo51B	Heintzelman & Enriquez (2010)	Raphid
Phaeodactylum tricornutum	Pt_MyoD	PtMyo51C	Heintzelman & Enriquez (2010)	Raphid
Phaeodactylum tricornutum	Pt_MyoE	PtMyo51D	Heintzelman & Enriquez (2010)	Raphid
Phaeodactylum tricornutum	Pt_MyoF	PtMyo51E	Heintzelman & Enriquez (2010)	Raphid
Phaeodactylum tricornutum	Pt_MyoG	PtMyo52	Heintzelman & Enriquez (2010)	Raphid
Phaeodactylum tricornutum	Pt_MyoH	PtMyoH	Heintzelman & Enriquez (2010)	Raphid
Phaeodactylum tricornutum	Pt_MyoI	PtMyoI	Heintzelman & Enriquez (2010)	Raphid
Skeletonema costatum	MMETSP0013-DN12783_c0_g1_i2	Sc87062	MMETSP	Centric
Skeletonema menzelii	MMETSP0604-_DN9038_c0_g3_i1	Sm562997	MMETSP	Centric
Stephanopyxis turris	MMETSP0794-DN5277_c0_g1_i1	Spt819154	MMETSP	Centric
Stephanopyxis turris	MMETSP0794-DN32621_c0_g1_i1	Spt825250	MMETSP	Centric
Stephanopyxis turris	MMETSP0794-DN29781_c2_g1_i1	Spt829025	MMETSP	Centric
Striatella unipunctata	MMETSP0800-DN12521_c0_g1_i2	Sru12521	MMETSP	Araphid
Striatella unipunctata	MMETSP0800-DN7978_c0_g1_i1	Sru7978	MMETSP	Araphid
Seminavis robusta	Sro1108_g242140	Sro242140	PLAZA	Raphid
Seminavis robusta	Sro1108_g242170	Sro242170	PLAZA	Raphid
Seminavis robusta	Sro1108_g242190	Srog242190	PLAZA	Raphid
Seminavis robusta	Sro110_g054920	Sro110g054	PLAZA	Raphid
Seminavis robusta	Sro1241_g255450	Srog255450	PLAZA	Raphid
Seminavis robusta	Sro125_g060370	Sro060370	PLAZA	Raphid
Seminavis robusta	Sro1365_g266600	Sro1365g26	PLAZA	Raphid
Seminavis robusta	Sro1732_g294170	Sro1732g29	PLAZA	Raphid
Seminavis robusta	Sro191_g082340	Sro191g082	PLAZA	Raphid
Seminavis robusta	Sro19_g013410	Sro19g0134	PLAZA	Raphid
Seminavis robusta	Sro20_g014190	Sro20g0141	PLAZA	Raphid
Seminavis robusta	Sro402_g135410	Sro402g135	PLAZA	Raphid
Seminavis robusta	Sro767_g199470	Sro767g199	PLAZA	Raphid
Seminavis robusta	Sro789_g202630	Sro789g202	PLAZA	Raphid
Seminavis robusta	Sro79_g042640	Sro79g0426	PLAZA	Raphid
Staurosira sp.	MMETSP1361-_DN11108_c0_g1_i1	Ss111081	MMETSP	Araphid
Stauroneis constricta	MMETSP1352-_DN3333_c0_g1_i1	Stc578108	MMETSP	Raphid
Stauroneis constricta	MMETSP1352-_DN9483_c6_g3_i8	Stc581664	MMETSP	Raphid
Stauroneis constricta	MMETSP1352-_DN9483_c6_g3_i6	Stc581666	MMETSP	Raphid
Stauroneis constricta	MMETSP1352-_DN9483_c6_g3_i4	Stc581669	MMETSP	Raphid
Stauroneis constricta	MMETSP1352-_DN9274_c2_g2_i1	Stc589045	MMETSP	Raphid
Synedropsis cf recta	MMETSP1176-DN11909_c0_g2_i1	Sycr11909	MMETSP	Araphid
Synedropsis cf recta	MMETSP1176-DN13526_c0_g1_i1	Sycr13526	MMETSP	Araphid
Synedro acus	sya00G114900	Sya114900	PLAZA	Araphid
Synedro acus	sya00G115590	Sya115590	PLAZA	Araphid
Synedro acus	sya00G177560	Sya177560	PLAZA	Araphid
Synedro acus	sya00G187220	Sya197510	PLAZA	Araphid
Synedro acus	sya00G197510	Sya197510	PLAZA	Araphid
Synedro acus	sya00G241430	Sya241430	PLAZA	Araphid
Synedro acus	sya00G270820	Sya270820	PLAZA	Araphid
Synedro acus	sya00G270870	Sya270840	PLAZA	Araphid
Synedro acus	sya00G62900	Sya62900	PLAZA	Araphid
Synedro acus	sya00G68160	Sya68160	PLAZA	Araphid
Synedro acus	sya00G69010	Sya69010	PLAZA	Araphid
Thalassionema frauenfeldii	MMETSP0786-DN9182_c0_g1_i1	Tf9182	MMETSP	Araphid
Thalassionema nitzschioides	MMETSP0158-DN11221_c1_g2_i1	Tn11221	MMETSP	Araphid
Thalassionema nitzschioides	MMETSP0158-DN13629_c0_g1_i1	Tn13011	MMETSP	Araphid
Thalassionema nitzschioides	MMETSP0158-DN2858_c0_g1_i1	Tn2858	MMETSP	Araphid
Thalassionema nitzschioides	MMETSP0158-DN6012_c0_g1_i1	Tn6012	MMETSP	Araphid
Thalassionema nitzschioides	MMETSP0158-DN590_c0_g1_i1	Tn8068	MMETSP	Araphid
Thalassionema nitzschioides	MMETSP0158-DN8822_c0_g2_i1	Tn8822	MMETSP	Araphid
Thalassiosira oceanica	tho114960	tho114960	PLAZA	Centric
Thalassiosira oceanica	tho214080	tho214080	PLAZA	Centric
Thalassiosira oceanica	tho23800	tho23800	PLAZA	Centric
Thalassiosira oceanica	tho33980	tho33980	PLAZA	Centric
Thalassiosira oceanica	tho35860	tho35860	PLAZA	Centric
Thalassiosira oceanica	tho51720	tho51720	PLAZA	Centric
Thalassiosira oceanica	tho60040	tho60040	PLAZA	Centric
Thalassiosira pseudonana	ThpMyo29	ThpMyo29	Heintzelman & Enriquez (2010)	Centric
Thalassiosira pseudonana	ThpMyo_A	ThpMyo47	Heintzelman & Enriquez (2010)	Centric
Thalassiosira pseudonana	ThpMyo_B	ThpMyo51A	Heintzelman & Enriquez (2010)	Centric
Thalassiosira pseudonana	ThpMyo_C	ThpMyo51B	Heintzelman & Enriquez (2010)	Centric
Thalassiosira pseudonana	ThpMyo_D	ThpMyo52A	Heintzelman & Enriquez (2010)	Centric
Thalassiosira pseudonana	ThpMyo_E	ThpMyo52B	Heintzelman & Enriquez (2010)	Centric
Thalassiosira pseudonana	ThpMyo_F	ThpMyo52C	Heintzelman & Enriquez (2010)	Centric
Thalassiosira pseudonana	ThpMyo_G	ThpMyoE	Heintzelman & Enriquez (2010)	Centric
Thalassiosira pseudonana	ThpMyo_H	ThpMyoG	Heintzelman & Enriquez (2010)	Centric
Thalassiosira pseudonana	ThpMyo_I	ThpMyoH	Heintzelman & Enriquez (2010)	Centric
Thalassiosira pseudonana	ThpMyo_J	ThpMyoI	Heintzelman & Enriquez (2010)	Centric
Thalassiosira antarctica	MMETSP0905-DN13211_c1_g1_i1	TsaDN14668	MMETSP	Centric
Thalassiosira gravida	MMETSP0494-_DN12634_c4_g3_i1	Tsg386846	MMETSP	Centric
Thalassiosira miniscula	MMETSP0737-DN9462_c0_g1_i1	Tsm680784	MMETSP	Centric
Thalassiosira miniscula	MMETSP0737-DN15030_c0_g2_i1	Tsm707823	MMETSP	Centric
Thalassiosira miniscula	MMETSP0737-_DN15030_c0_g2_i2	Tsm707824	MMETSP	Centric
Thalassiosira pseudonana	MMETSP1067-DN13582_c0_g1_i1	Thp1814193	MMETSP	Centric
Thalassiosira sp	MMETSP1059-DN3457_c0_g1_i1	Tss1698448	MMETSP	Centric
Thalassiosira sp	MMETSP1059-DN1247_c0_g2_i1	Tss1701772	MMETSP	Centric
Thalassiosira sp	MMETSP1071-DN12998_c0_g1_i1	Tss1746408	MMETSP	Centric
Thalassiosira sp	MMETSP0171-DN17054_c4_g1_i1	Tss245833	MMETSP	Centric
Thalassiosira weissflogii	MMETSP0888-DN2102_c0_g2_i1	Tsw1032044	MMETSP	Centric
Thalassiosira weissflogii	MMETSP0889-DN8015_c0_g2_i1	Tsw1036112	MMETSP	Centric
Thalassiosira weissflogii	MMETSP0890-DN7274_c1_g2_i1	Tsw1114445	MMETSP	Centric
Thalassiosira weissflogii	MMETSP1406-DN10894_c0_g1_i1	Tsw2132506	MMETSP	Centric
Thalassiosira weissflogii	MMETSP1408-DN10506_c0_g1_i1	Tsw2202502	MMETSP	Centric
Thalassiosira weissflogii	MMETSP1413-_DN11352_c2_g1_i1	Tsw2284099	MMETSP	Centric
Thalassiosira weissflogii	MMETSP1420-_DN10512_c1_g3_i1	Tsw2429906	MMETSP	Centric
Thalassiosira weissflogii	MMETSP0881-DN11276_c10_g1_i1	Tsw903387	MMETSP	Centric
Thalassiosira weissflogii	MMETSP0884-DN11776_c3_g1_i2	Tsw934847	MMETSP	Centric
Thalassiothrix antarctica	MMETSP0154-DN1019_c0_g1_i1	Txa1019	MMETSP	Araphid
Thalassiothrix antarctica	MMETSP0154-DN13665_c1_g1_i1	Txa13665	MMETSP	Araphid
Thalassiothrix antarctica	MMETSP0154-DN16155_c0_g1_i1	Txa16155	MMETSP	Araphid
Thalassiothrix antarctica	MMETSP0152-DN16159_c1_g2_i1	Txa16159	MMETSP	Araphid
Thalassiothrix antarctica	MMETSP0152-DN16959_c3_g1_i1	Txa16959	MMETSP	Araphid
