# Supplementary material for: Gliding motility of the diatom Craspedostauros australis coincides with the intracellular movement of raphid-specific myosins
Source: Commun Biol. 2024 Sep 23;7:1187. doi: 10.1038/s42003-024-06889-w (PMC11420354; doi:10.1038/s42003-024-06889-w)
Supplement: Supplementary file 5 — Supplementary Data 2 [file 42003_2024_6889_MOESM5_ESM.txt]

>CaMyo51D
GESGAGKTETVKICMNHIASVQKDPTAVS-------------------------------
------------------------------------------------------------
-------------------------------------------EIDADAVVNRILDSNPL
LEAFGNAKTRRNDNSSRFGKYIVLQFDRKEP--K-----------------------NVG
-------DNPRAIMSGSKCEVYLLEKSRVVYH-D-------ETERTYHIFYQLLNA--PE
SE---------------KVKIWK----------------------GLK-------GT--K
----------NESFAYVGKSP---------------------------------------
-----------EVRIDGK-EDSEHFPETKKALEIV-GIKDDKYITLFQAIAAVLQLGNLS
FAPKP-GND--------------------------------E----ESVVTS---KKEFK
ELAELIG-CEEDL----------LGRAFTERTI-KT-----------RGEE-YKVPLKSD
VSKESADAFAKEIYAKIFLWLVRAINDATCAE-----NNYPGA-----------------
-----DANTEFGVVGLLDIFGFESFPINGFEQLCIN-YCNEKLQ----------------
----AKFTHDIFQTVQEEY-KAEGLN-LDD--IQYDDNSDVLELIEGK-------FGIIK
QLNEECVRPK-G--NDEAFVSKALQSN---KT--------------------------VP
CLI------AKNT-FKRSEFGINHYAG---AVIYTA-QDFVIRNTDTLPTDLQVCAKACK
-NEILAKHLDND------------------------KCTNQESKAP-AP-----------
-------------------------------AAKSGRGPPRRAKSNLVADTVMTK-----
------------------------FKTQLSSLMKGLSTTKSRYIRCVKPNVLKKKLVMQH
VTTIEQLRCAGVIAAVIISRS--AYPNRLDHADVKDRFGPLLGTLK---GKD--------
----------------------------------------------------------LP
EEVTYLCEKTLKHM----------------------------------------------
------------------------------------------------------------
----------------------------------------------------------ET
TT-KSGTVKKMYAIGKTRAY-----FRAGALEYLES--ERG-------------------
--------------------K-IWEKWAVR------------------------------
------------------------------------------------------------
------------------------------------------------------------
------------------------------------------------------------
--------------------------------------------------
>Stc589045
GESGAGKTETVKICMNHIASVQKDPNAPD-------------------------------
------------------------------------------------------------
-------------------------------------------DAEAGKVVNRILDSNPL
LEAFGNAKTRRNDNSSRFGKYIVLQFDRKES--T-----------------------QVG
-------EPPRAALAGSKCEVYLLEKSRVVYH-D-------ETERTYHIFYQLINA--PE
KQ---------------KTKIWK----------------------GLK-------GT--K
----------NESFAYVGKAP---------------------------------------
-----------DVLIEGK-PDGEHFADTARALEIV-GIKDDKFITLFQAIAAVLQLGNLS
FAPKP-GND--------------------------------E----ESVVTS---KKEFK
ELAELIG-CDEPI----------LEKAFTERTI-KT-----------RGEE-YKVPLKSD
VSKESADAFAKEIYAKIFLWLVRAINDATCAE-----NNYPAA-----------------
-----SSIAEFGVVGLLDIFGFESFPINGFEQLCIN-YCNEKLQ----------------
----AKFTHDIFQTVQEEY-KAEGLN-LDD--IQYDDNSDVLELIEGK-------FGIIK
QLNEECVRPK-G--NDEAFVSKALQSN---KT--------------------------AP
CLI------AKNT-FKRSEFGINHYAG---AVIYTA-QDFVIRNTDTLPTDLQVCAKACT
-NDIISKHLDND------------------------KCTNQETNAP-AP-----------
-------------------------------AARTGRAPPRRAKSNLVADTVMTK-----
------------------------FKTQLTSLMRGLSSTKSRYIRCVKPNTLKKKLVMQH
ITTIEQLRCAGVVAAVTISRS--AYPNRLDHADVKERFGPLLGTLK---GKD--------
----------------------------------------------------------LK
EEVTYLCEKTLKHM----------------------------------------------
------------------------------------------------------------
----------------------------------------------------------ET
TK-K--------------------------------------------------------
------------------------------------------------------------
------------------------------------------------------------
------------------------------------------------------------
------------------------------------------------------------
--------------------------------------------------
>Cnc119746
GESGAGKTETVKICMNHIATVQQDPND-K-------------------------------
------------------------------------------------------------
-------------------------------------------SDEESLVVKRILDSNPL
LEAFGNAKTRRNDNSSRFGKYIMLQFNQMPA--K------------------------NG
-------EPPRAEMAGSMSEVYLLEKSRVVTN-E-------DIERTYHAFYQLLDS--PD
DV---------------KGEIWK----------------------GLV-------GK--N
----------GESFRYVGPAP---------------------------------------
-----------EVKVDKM-TDAQWFPMVKDALLLV-GIKGDQFLTLWQSISACLQLGNID
FAPDP-SDD--------------------------------E----KTVITS---KKEFT
DFCDLVG-SEEKL----------MELAFTERTI-KT-----------RGEE-YKVPLKSD
IARESADAFAKEIYAKVFLWLVRAINDATCAE-----NNYPGG-----------------
-----AT-LNYGLIGLLDIFGFESFPINGFEQLCIN-YCNEKLQ----------------
----QKFTKDIFAAVVEEY-RQEGLN-LAD--IKYDDNSDVLGLIEGK-------LGLIK
QLNEECVRPK-G--NDGAFVSKALKSN---KT--------------------------VP
CLI------QKRT-FGPLEFGIHHYAG---PVVYRA-EEFVTRNTDTLPGDIKKAAEACK
-NEILAKHLSNN------------------------SSTNQVKAAE--------------
-----------------------------------SSKGPKRARSNLSADTVMTQ-----
------------------------FKNQLSSLMTGLETTRSRYIRCVKPNTVKRKLVMQH
ITTLEQLRCAGVVAAVTISRS--AFPSKLPLSEFKLRYHMLNEEKK---AGGYA------
---------------------------------------------------------DES
EEIEHICEQLLKGF----------------------------------------------
------------------------------------------------------------
----------------------------------------------------------ET
TR-KDGSTAKGYAMGKTKIY-----FKAGCLEKLEG--SLA-------------------
--------------------L-IWDKWAIKCQKIARTFLVKRMILRKK---YEKFASACQ
P-----------------------------------------------------------
------------------------------------------------------------
------------------------------------------------------------
--------------------------------------------------
>Ns111944
GESGAGKTETVKICMNHIATVQQDPNAPK-------------------------------
------------------------------------------------------------
-------------------------------------------TEGMSPVVQRILDSNPL
LEAFGNAKTRRNDNSSRFGKYIMLQFNHIDA--K------------------------GG
-------ALPRAELAGSTCEVYLLEKSRVVFN-E-------DVERTYHIFYQLIKA--PE
EM---------------KAEIWK----------------------PLK-------GT--T
----------CNSFAYVGESP---------------------------------------
-----------EVMVDGK-KDGDHFIDTKAALALV-GIKGESYLTLFRAIAAVLQLGNIK
FAPKP-GND--------------------------------E----ESVITS---KKEFD
ELVELVG-CERER----------FSKAFTERTI-KT-----------RGEE-YKVPLKAD
VAKESADAFAKEIYAKVFLWLVRNINDATCAE-----NNYHAG-----------------
-----DT-ITYGLIGLLDIFGFESFPVNGFEQLCIN-YCNEKLQ----------------
----QKFTQDIFRTVQEEY-RMEGLD-MAE--IKYDDNSDVLELIEGK-------LGIIK
QLNEECVRPK-G--NDQAFVSKALQSN---KT--------------------------VP
CLI------TKST-FTRIEFGIHHFAG---PVVYKA-QDFVVRNTDTLPSDMQEAAKACQ
-NEIIAKHLENN------------------------SSSNQTKKPE--------------
--------------------------------PAKAGGAPRRAKSNLSADTVMTQ-----
------------------------FKNQLTSLMKGLNETQSRYIRCVKPNTLKRKLVMQH
ITTLEQLRCAGVIAAVLISRS--AYPSKLNHEDVIDRYGPLHTAKP---AGGFS------
---------------------------------------------------------NQS
EEINDLLSKVLVSF----------------------------------------------
------------------------------------------------------------
----------------------------------------------------------EY
KK-KDGSTAKAFALGKSKVY-----FKGGCLEFLES--ERS-------------------
--------------------K-IWDKWAVK------------------------------
------------------------------------------------------------
------------------------------------------------------------
------------------------------------------------------------
--------------------------------------------------
>Ns111970
GESGAGKTETVKICMNHIATVQQDPNAPK-------------------------------
------------------------------------------------------------
-------------------------------------------TEGMSPVVQRILDSNPL
LEAFGNAKTRRNDNSSRFGKYIMLQFNHIDA--K------------------------GG
-------ALPRAELAGSTCEVYLLEKSRVVFN-E-------DVERTYHIFYQLIKA--PE
EM---------------KAEIWK----------------------PLK-------GT--T
----------CTSFTYVGEAP---------------------------------------
-----------EVMVDGK-KDGDHFIDTKAALELV-GIKGESYLTLFRAIAAVLQLGNIK
FAPKP-GND--------------------------------E----ESVITS---KKEFD
ELVDLVG-CEREK----------FSKAFTERTI-KT-----------RGEE-YKVPLKAD
VAKESADAFAKEIYAKVFLWLVRNINDATCAE-----NNYHAG-----------------
-----DT-ITYGLIGLLDIFGFESFPVNGFEQLCIN-YCNEKLQ----------------
----QKFTQDIFRTVQEEY-RMEGLD-MAE--IKYDDNSDVLELIEGK-------LGIIK
QLNEECVRPK-G--NDQAFVSKALQSN---KT--------------------------VP
CLI------TKST-FTRIEFGIHHFAG---PVVYKA-QDFVVRNTDTLPSDMQEAAKACQ
-NEIIAKHLENN------------------------SSSNQTKKPE--------------
--------------------------------PAKAGGAPRRAKSNLSADTVMTQ-----
------------------------FKNQLTSLMKGLNETQSRYIRCVKPNTLKRKLVMQH
ITTLEQLRCAGVIAAVLISRS--AYPSKLNHEDVIDRYGPLHTAKP---AGGFS------
---------------------------------------------------------NQS
EEINDLLSKVLVSF----------------------------------------------
------------------------------------------------------------
----------------------------------------------------------EY
KK-KDGSTAKAFALGKSKVY-----FKGGCLEFLES--ERS-------------------
--------------------K-IWDKWAVK------------------------------
------------------------------------------------------------
------------------------------------------------------------
------------------------------------------------------------
--------------------------------------------------
>fc13225
GESGAGKTETVKICMNHVATVQQDPNE-K-------------------------------
------------------------------------------------------------
-------------------------------------------TEGQSPVVTRILDSNPL
LEAFGNAKTRRNDNSSRFGKYIMLQFDHVKT----------------------------G
-------GKPRAALAGSACEVYLLEKSRVVKHEE-------GVERTYHIFYQLIAA--PD
EM---------------KTEIWS----------------------GLK-------GT--K
----------TTSFAYIGKPP---------------------------------------
-----------EVKIDGK-EDGEHFIDTKAALELV-GIKGESYITLYRAICAVLQLGQLT
FAPKP-SND--------------------------------E----ETVITS---KKELE
ALTELLG-CDHTT----------LSLAFTERTI-KT-----------RGEE-YKVPLKSD
VSKESADAFAKEIYAKVFLWLVRAINDATCAE-----NNYANG-----------------
-----DENTEYGIIGLLDIFGFESFPINGFEQLCIN-YCNEKLQ----------------
----QKFTRDIFRTVVEEY-KAEGLD-LDE--IKYDDNSDILELIEGK-------VGMIK
QLNEECVRPS-G--NDQAFVSKALASN---KN--------------------------VA
CLI------TKNT-FSKIEFGIHHFAG---PVIYRA-QDFVGRNTDTLPADMKECAKLCS
-NDIISKHLENG------------------------NSSNQKKKVSAEP-----------
-------------------------------AADTGRAPPRRAKSNLAADTVMTQ-----
------------------------FKSQLGTLMKGLESTQSRYIRCVKPNTLKKKLVMQH
VTTLEQLRCAGVIAAVTISRS--AYPSKLEVSEVVHRYSMLNADKP---AGGYS------
---------------------------------------------------------DDF
VEVEAIMNKVLVSF----------------------------------------------
------------------------------------------------------------
----------------------------------------------------------EK
KK-KNGNISKAYAVGKTKIY-----FKSGCLEYLES--QRG-------------------
--------------------K-IWHKWAVK------------------------------
------------------------------------------------------------
------------------------------------------------------------
------------------------------------------------------------
--------------------------------------------------
>Fk455430
GESGAGKSETVKICMNHIATVQQDPNE-K-------------------------------
------------------------------------------------------------
-------------------------------------------MDGMTLVVKRILDSNPL
LEAFGNAKTRRNDNSSRFGKYIMLQFDHSES----------------------------N
-------GRPRAILAGSTCDVYLLEKSRVVVHEK-------GVERTYHIFYQLINA--PD
AM---------------KTEIWS----------------------KLS-------KT--T
----------CESFAYIGTPP---------------------------------------
-----------DVKIDGK-SDGDHFHDTKAALELV-GIKGESYLTLFRAIAAVLQLGQLT
FAPKP-SND--------------------------------E----ETDITS---KREFQ
DLVDLVG-CDEKV----------LSKAFTERTI-KT-----------RGES-FKVPLKAD
VSKESADAFSKEIYAKLFLWLVRTINDATCAE-----NNYAVG-----------------
-----NQQTEYGLIGLLDIFGFESFPVNGFEQLCIN-YCNEKLQ----------------
----QKFTQDIFRTVQEEY-KAEGLD-LAE--IKYDDNSDVLDLIEGK-------LGIIK
QLNEECVRPK-G--NDQAFVSKALQSN---KT--------------------------VP
CLI------TKIS-FSRIEFGIHHFAG---PVVYRA-ESFVARNTDTLPIDMKEAAKLCQ
-NDIISKHLDNN------------------------KSSNQTKKG--ES-----------
-------------------------------VSTSDRAPPRRAKSSLTADTVMTQ-----
------------------------FKNQLTTLMKGLKQTESRYIRCVKPNTMKKKLVVQH
FTTLEQLRCAGVIAAVTISRS--AYPSKLDYSEVIHRYSMLNTKKP---KNGYP------
---------------------------------------------------------TET
AEIEDLLSKTLVSF----------------------------------------------
------------------------------------------------------------
----------------------------------------------------------EK
TK-KNGSVSKAFAVGKTKIF-----FKSGCLEYLES--QRG-------------------
--------------------E-IWYTLAVT------------------------------
------------------------------------------------------------
------------------------------------------------------------
------------------------------------------------------------
--------------------------------------------------
>Fk470315
GESGAGKSETVKICMNHIATVQQDPNE-K-------------------------------
------------------------------------------------------------
-------------------------------------------MDGMTLVVKRILDSNPL
LEAFGNAKTRRNDNSSRFGKYIMLQFDHSES----------------------------N
-------GRPRAILAGSTCDVYLLEKSRVVVHEK-------GVERTYHIFYQLINA--PD
AM---------------KTEIWS----------------------KLS-------KT--T
----------CESFAYIGTPP---------------------------------------
-----------DVKIDGK-SDGDHFHDTKAALELV-GIKGESYLTLFRAIAAVLQLGQLT
FAPKP-SND--------------------------------E----ETDITS---KREFQ
DLVDLVG-CDEKV----------LSKAFTERTI-KT-----------RGES-FKVPLKAD
VSKESADAFSKEIYAKLFLWLVRTINDATCAE-----NNYAVG-----------------
-----NQQTEYGLIGLLDIFGFESFPVNGFEQLCIN-YCNEKLQ----------------
----QKFTQDIFRTVQEEY-KAEGLD-LAE--IKYDDNSDVLDLIEGK-------LGIIK
QLNEECVRPK-G--NDQAFVSKALQSN---KT--------------------------VP
CLI------TKIS-FSRIEFGIHHFAG---PVVYRA-ESFVARNTDTLPIDMKEAAKLCQ
-NDIISKHLDNN------------------------KSSNQTKKG--ES-----------
-------------------------------VSTSDRAPPRRAKSSLTADTVMTQ-----
------------------------FKNQLTTLMKGLKQTESRYIRCVKPNTMKKKLV---
------------------------------------------------------------
------------------------------------------------------------
------------------------------------------------------------
------------------------------------------------------------
------------------------------------------------------------
------------------------------------------------------------
------------------------------------------------------------
------------------------------------------------------------
------------------------------------------------------------
------------------------------------------------------------
--------------------------------------------------
>Pn30062460
GESGAGKTETVKICMNHIATVQQDPNEEK-------------------------------
------------------------------------------------------------
-------------------------------------------MEGMSPVVQRILDSNPL
LEAFGNAKTRRNDNSSRFGKYIMLQFEHLAP--E------------------------GG
-------AKPRSALAGSACEVYLLEKSRIVTH-D-------SVERTYHIFYQLLSS--SD
EI---------------KSEIWE----------------------GLT-------GK--V
----------NEDFKCVGTSP---------------------------------------
-----------IKGIDGK-SDADNFTDTKSALELV-GIKGEPYIELFRAISAVMQLAELV
FAPDP-SDD--------------------------------E----KSVITS---KKEFD
DLQKLLG-VEPTT----------LELAFTEKTI-KT-----------RGEE-YKVPLKAD
IATESAGAFAKEIYAKTFLWLVRALNDATCAE-----NNWPAG-----------------
-----DT-VEYGLIGLLDIFGFESFPVNGFEQLCIN-YCNEKLQ----------------
----QKFTQDIFRTVVEEY-KQEGLD-LEE--IKYDDNSDVLALIEGK-------GGFIR
ALNEECVRPS-G--NDPTFVSKALKAN---KT--------------------------VA
CLI------QKRT-FSPLEFGVHHFAG---SVIYCA-EGFVGRNTDTLPVDLAACAKMCK
-NEIISKHMDNN------------------------SASNQKKKED--------------
----------------------------------PDKAPPKRAKSSMTGDTVMTQ-----
------------------------FKTQLTSLMKGLASTSSRYIRCVKPNTRKAKCVMMH
NTTLDQLRSAGVVAAVTISRS--AFPSKLDFPDVLYRYGILNPEK----DKAYP------
---------------------------------------------------------DDK
AEIDEMLTTVLKRF----------------------------------------------
------------------------------------------------------------
----------------------------------------------------------EK
TR-KDGSISKAFAVGKTKCY-----FKGGCLEFLES--EKA-------------------
--------------------K-IWFKWAVK------------------------------
------------------------------------------------------------
------------------------------------------------------------
------------------------------------------------------------
--------------------------------------------------
>Pnau177739
GESGAGKTETVKICMNHIATVQQDPNEVK-------------------------------
------------------------------------------------------------
-------------------------------------------EEGMSPVVQRILDSNPL
LEAFGNAKTRRNDNSSRFGKYIMLQFEHLKA--T------------------------GG
-------AKPRAALAGSTCEVYLLEKSRIVTH-D-------PIERTYHIFYQLLGA--PE
DV---------------KCEIWK----------------------GLK-------GV--Q
----------DTSFAYVGKSP---------------------------------------
-----------IETFEGR-PDGEHFADTRKALEIV-GIKGDGYITLFRAIAAVLQLGQLT
FAPKP-DNE--------------------------------E----ETVITS---MSEFN
ALADLLG-CDLTI----------LRLAFTERTI-KT-----------RGEE-YKVPLLHD
ISKESANAFAKEIYAKVFLWLVRAINDATCAE-----NNWSAG-----------------
-----DS-VEYGIIGLLDIFGFESFPINGFEQLCIN-YCNEKLQ----------------
----QKFTKDIFATVVAEY-EEEGLD-LAE--VKYDDNSDILELIEGK-------VGMIK
QLNEECVRPK-G--NDQAFVTKALKSN---ST--------------------------AA
CLI------QKRT-FSPVEFGIHHFAG---AVVYCG-DEFVTRNTDTLPADLKDCAKACE
-NEIISKHLDNN------------------------KSSNQVKKV-VED-----------
-------------------------------K--SARAAPKRAKSSLHGDTVMTQ-----
------------------------FKSQLTNLMKGLALTQSRYIRCVKPNTKKKALVMMH
VTTLDQLRSAGVVAAVTISRS--AYPSKLDFPDVLPRYGMLNEEK----KKSYP------
---------------------------------------------------------DDK
TQVLHLFDTVLKKF----------------------------------------------
------------------------------------------------------------
----------------------------------------------------------EK
ER-DDGTISKPYAVGKTKVY-----FKAGCMEYLES--QRG-------------------
--------------------K-IWYKWAVK------------------------------
------------------------------------------------------------
------------------------------------------------------------
------------------------------------------------------------
--------------------------------------------------
>Pnp537702
GESGAGKTETVKICMNHIATVQQDPND-K-------------------------------
------------------------------------------------------------
-------------------------------------------LEGMSPVVQRILDSNPL
LEAFGNAKTRRNDNSSRFGKYIMLQFEHLKP--E------------------------GG
-------AKPRAALAGSTCEVYLLEKSRIVTH-D-------DIERTYHIFYQLINA--PE
EM---------------KAEIWH----------------------ELK-------GK--T
----------PESYAYVGTNP---------------------------------------
-----------MPLFEGK-PDGEHFPDTKAALALI-GVTGNSYITLFRAIAAVLQLGQLT
FAPKP-SND--------------------------------E----ETVITS---MKEFK
DLAELLG-CDEVV----------LRKSFTERTI-KT-----------RGEE-YKVQLKYD
VSIESANAFAKEIYAKVFLWLVRAINDATCAE-----NNWPAG-----------------
-----DT-VEYGLIGLLDIFGFESFPVNGFEQLCIN-YCNEKLQ----------------
----QKFTRDIFRTVQEEY-KAEGLD-LAE--IKYDDNSDILALIEGK-------VGMIK
QLNEECVRPK-G--NDQAFVSKALKAN---KT--------------------------AA
CLI------QKRT-FSPIEFGIHHFAG---PVVYRA-QDFVTRNTDTLPTDLQEAAKACD
-NEIISKHLNNN------------------------SSSNQKKKPKAEP-----------
-------------------------------A--NARAAPKRAKSNLVGDTVMTQ-----
------------------------FKTQLSNLMKGLNETQSRYIRCVKPNTQKRKLVMQH
ITTLDQLRCAGVVAAVTISRS--AYPSKLEFDDVLHRYAMLNESKA---KEGYP------
---------------------------------------------------------DQK
TEIDDLLTKNLEKF----------------------------------------------
------------------------------------------------------------
----------------------------------------------------------AT
TK-KDGSLSKAFAVGKTKIY-----FKAGCMEYLEA--QRG-------------------
--------------------K-IWHKWAVK------------------------------
------------------------------------------------------------
------------------------------------------------------------
------------------------------------------------------------
--------------------------------------------------
>Pnp572434
GESGAGKTETVKICMNHIATVQQDPND-K-------------------------------
------------------------------------------------------------
-------------------------------------------LEGMSPVVQRILDSNPL
LEAFGNAKTRRNDNSSRFGKYIMLQFEHLKP--E------------------------GG
-------AKPRAALAGSTCEVYLLEKSRIVTH-D-------DIERTYHIFYQLINA--PE
EM---------------KAEIWH----------------------ELK-------GK--T
----------PESYAYVGANP---------------------------------------
-----------MPLFEGK-PDGEHFPDTKAALDLI-GVTGDSYITLFRAIAAVLQLGQLT
FAPKP-SND--------------------------------E----ETVITS---MKEFK
DLAELLG-CDEVV----------LRKSFTERTI-KT-----------RGEE-YKVQLKYD
VSIESANAFAKEIYAKVFLWLVRAINDATCAE-----NNWPAG-----------------
-----DT-VEYGLIGLLDIFGFESFPVNGFEQLCIN-YCNEKLQ----------------
----QKFTRDIFRTVQEEY-KAEGLD-LAE--IKYDDNSDILALIEGK-------VGMIK
QLNEECVRPK-G--NDQAFVSKALKAN---TT--------------------------AA
CLI------QKRT-FSPIEFGIHHFAG---PVVYRA-QDFVTRNTDTLPTDLQEAAKACD
-NEIISKHLSNN------------------------SSSNQKKKPKAEP-----------
-------------------------------A--NGRAAPKRAKSNLVGDTVMTQ-----
------------------------FKTQLTNLMKGLNETQSRYIRCVKPNTQKRKLVMQH
VTTLDQLRCAGVVAAVTISRS--AYPSKLEFDDVLHRYAMLNESKA---KEGYP------
---------------------------------------------------------DQT
AEIDDLLTKNLEKF----------------------------------------------
------------------------------------------------------------
----------------------------------------------------------AT
TK-KDGSLSKAFAIGKTKIY-----FKAGCMEYLEA--QRG-------------------
--------------------K-IWHKWAVK------------------------------
------------------------------------------------------------
------------------------------------------------------------
------------------------------------------------------------
--------------------------------------------------
>Sro789g202
GESGAGKTETVKIAMNHMASLQRGPVKAT-------------------------------
------------------------------------------------------------
------------------------------------------GEAYSSPVVKRIVDSNPI
LEAFGNAKTRRNDNSSRFGKYINLQFARQAP--------------------------QPG
-------EVDICNLAGSKCNVYLLEKTRIVGH-D-------EVEGAYHIFYQILNS--PD
DI---------------KAGLNP----------------------CLK-------GS--K
----------CEDYKYVGKLN---------------------------------------
----------FVRKIDGM-SDAENFEHLTNSLGLV-GVSGESYQTMFSAIVSVLILGNMS
FQDKG-GDD--------------------------------E----KSEVKS---TDVCK
QASDLLG-IPMEV----------LELSFTERTM-KT-----------RNEE-YKVPLKHP
IAKEGCDSFAKEIYARSFLWLVREINSATSAE-----ENYEGG-----------------
-----GQ-SDFGIIGLLDIFGFESFPVNGFEQLCIN-YCNEKLQ----------------
----QKFTKDIFQSVQEEY-KYEGID-LDD--IKFDDNSDVLDLIEGR-------GGLLA
MLNEECVRPS-G--NDGAFVSKAVSGN---KK--------------------------SK
CLL------ADMR-MGPLEFGIHHYAG---KVMYNA-GGFVGRNTDSLPVDLKKCALAST
-NDILANHLEND------------------------AMTKTESKAAAAP-----------
-------------------------------PPASGKGAPRRGKSNLVSDTVWTK-----
------------------------FKTQLNSLMAGLALTSSRYIRCLKPNKFKKALKMQH
LTTIEQLRCAGVVAAVTISRS--AFPNKLDHVGCLERFRMMREAGAKE----IE------
---------------------------------------------------------DPV
----EALNDLLDPV----------------------------------------------
------------------------------------------------------------
----------------------------------------------------------LK
GR-EE-DGKKAYVPGKTKVY-----FRAGALEFLEN--ERA-------------------
--------------------K-HLGKWAIHFQKVTRAYLVRKLLGGLR---MKSKAPNAL
R-----------------------------------------------------------
------------------------------------------------------------
------------------------------------------------------------
--------------------------------------------------
>fso149550
GESGAGKTETVKICMNHMASVQKGPTGEK-------------------------------
------------------------------------------------------------
------------------------------------------GGDGLNEVVKRVVESNPL
LEAFGNAKTRRNDNSSRFGKYIMLQFDRDAN-VA-----------------------PGQ
-------RVPHCKIAGSKCEVYLLEKSRIMTH-D-------ESERTYHIFYQMIAA--KE
AD---------------KVKIWK----------------------GLK-------GT--T
----------NASFKVIGHTD---------------------------------------
-----------TTSIEGK-SDGDHFYETVEGLAKV-GVTGDSLMTLWRAIACVLQLGNIT
FGPPG-GDT--------------------------------E----KSCVTS---KSEFD
SLAELIG-INPTE----------LEKALVERTM-NA-----------RGEV-FKVPLKPD
AAKDSCEAFGKEIYSKIFLWLVREINDATMAE-----KNYKGA-----------------
-----RK-SDFCTIGLLDIFGFESFPVNGFEQLAIN-YANEKLQ----------------
----QKFTKDIFKAVQEEY-KFEGIA-LDD--ILYDDNSDVLDLIEGR-------TGLLA
MLNEECVRPK-G--SDKEFVYKACNTN---KT--------------------------SP
CLV------QDRL-LGPLDFGIHHYAG---KVVYHA-NGFLQVNQDTIAPDLIEIAKQSS
-NDIIANHMQND------------------------SMTKDDGNG---------------
-------------------------------DAAAVRAGPKRGKSNMASDTLWNK-----
------------------------FKNQLTSLMKQLNETQSRYIRCIKPNPIKKPNIMYH
MTTVEQLRCAGVVAAVTISRS--AFPNRLDHRACVERFKVINKTKGNKKDKSKV------
---------------------------------------------------------DYK
DEVTKLLTAALTPL----------------------------------------------
------------------------------------------------------------
----------------------------------------------------------QD
E-----TGKPAFVVGKTRAY-----FKTGALEFLEG--KRM-------------------
--------------------E-AWEQWALD------------------------------
------------------------------------------------------------
------------------------------------------------------------
------------------------------------------------------------
--------------------------------------------------
>fso178870
GESGAGKTETVKICMNHMASVQKGPTGQK-------------------------------
------------------------------------------------------------
------------------------------------------GGDGLNEVVKRVVESNPL
LEAFGNAKTRRNDNSSRFGKYIMLQFDRDAN-VA-----------------------PGQ
-------RVPHCKIAGSKCEVYLLEKSRIMTH-D-------ESERTYHIFYQMIAA--KE
AD---------------KVKIWK----------------------GLK-------GT--T
----------NASFKVIGHTD---------------------------------------
-----------TTSIEGK-SDGDHFYETVEGLAKV-GVTGDSLMTLWRAIACVLQLGNIT
FGPPG-GDT--------------------------------E----KSCVTS---KSEFN
SLAELIG-INPTE----------LEKALVERTM-NA-----------RGEV-FKVPLKPD
AAKDSCEAFGKEIYSKIFLWLVREINDATMAE-----KNYKGA-----------------
-----RK-SDFCTIGLLDIFGFESFPVNGFEQLAIN-YANEKLQ----------------
----QKFTKDIFKAVQEEY-KFEGIA-LDD--ILYDDNSDVLDLIEGR-------AGLLA
MLNEECVRPK-G--SDKEFVYKACNTN---KT--------------------------SP
CLV------QDRL-LGPLDFGIHHYAG---KVVYHA-NGFLQVNQDTIAPDLIEIAKQSS
-NDIIANHMQND------------------------SMTKDDGSG---------------
-------------------------------ESTAVRAGPKRGKSNMASDTLWNK-----
------------------------FKNQLTSLMKQLNETQSRYIRCIKPNPIKRPNIMYH
MTTVEQLRCAGVVAAVTISRT--AFPNRLDHRACVERFKVINKTKGK-KDKSKV------
---------------------------------------------------------DYK
DEVTKLLTAALKPL----------------------------------------------
------------------------------------------------------------
----------------------------------------------------------QD
E-----TGKPAFVVGKTRAY-----FKTGALEFLEG--KRM-------------------
--------------------E-AWEQWALD------------------------------
------------------------------------------------------------
------------------------------------------------------------
------------------------------------------------------------
--------------------------------------------------
>PtMyo51C
GESGAGKTETVKICMNHIASVQAGPGS-K-------------------------------
------------------------------------------------------------
------------------------------------------H-KKANKVVQRVVESNPL
LEAFGNAKTRRNDNSSRFGKYIQLQFDRGD--AS-----------------------VGE
-------RIPPCMLAGSKCDVYLLEKTRIVQH-D-------ENERTYHIFYQILAA--ED
SD---------------KAAIWS----------------------GLR-------GK--R
----------NQDFKYVGKCA---------------------------------------
-----------PLNYDGH-TDDQHYYNTVKSLELI-DIKDEKLMTLMRAITVVMQLGNIN
TGPLH-GDY--------------------------------D----KSTVTN---RNELD
DLSELIG-IPSND----------MIHALTERTM-TT-----------RGEV-FKVPLKPD
QAKDSCDAFAKEIYSKLFLWLVREINDATCAE-----KNYSGQ-----------------
-----RQ-ADFTTIGLLDIFGFESFPVNGFEQLCIN-YANEKLQ----------------
----QKFTRDIFQTVQEEY-KFEGIR-LDD--IMYDNNTDVLDLIEGR-------GGLLA
ILNEECVRPK-G--SDREFVYKAKDTN---KN--------------------------SA
CLI------NDKL-LGPMDFGIHHYAG---KVVYFA-DGFLVRNQDAIAADLKEIAKKSS
-NDIIANHLDND------------------------KSLNEENDT---------------
---------------------------------AARNMPPRRGKSGISNDTLWSK-----
------------------------FKTQLNSLMKSLNETQSRYIRCIKPNTLKKPFILQH
MTTVEQLRCAGVVAAVTISRS--AFPNRLDHRACLERFKLLSKKKAK--KSSKG------
---------------------------------------------------------DTK
DEVTKMLERALRGM----------------------------------------------
------------------------------------------------------------
----------------------------------------------------------PS
---SD-DGREPFVVGKTRVY-----FRAGALEFLES--ERM-------------------
--------------------K-GWDKWAID------------------------------
------------------------------------------------------------
------------------------------------------------------------
------------------------------------------------------------
--------------------------------------------------
>As261450
GESGAGKTETVKICMNHIAAVQRGTDA---------------------------------
------------------------------------------------------------
------------------------------------------DPKEKNMVVQRVVESNPL
LEAFGNAKTRRNDNSSRFGKYIQLQFDRNEGGAG-----------------------MGE
-------RVPPTKLAGSKCEVYLLEKSRIVGH-E-------EKEGTFHVFYQICAA--KE
AD---------------KAAIWS----------------------GLK-------GT--K
----------PQSFKYVGAAG---------------------------------------
-----------NRKIDGH-SDGDHYYLTCDALSLI-DIKGEKLMTLMRAITAVMQLGQLG
FGPKF-GDN--------------------------------E----KGAVNT---KNELS
DLADLTG-VPEKE----------LELSMTERTM-IT-----------RGET-FKVPLKPP
EAKDACDAFAKEIYAKTFLWLVREINAATCAE-----DNYTGE-----------------
-----RR-SDFGTIGLLDIFGFESFPVNGFEQLCIN-YANEKLQ----------------
----QKFTRDIFQTVQEEY-KFEGIA-LDD--IRYDDNSDVLDLIEGR-------GGLLA
MLNEECVRPK-G--NDREFVHKAANGN---KN--------------------------SK
CLI------KDRL-MGPMDFGIQHYAG---KVTYFA-EGFIHRNQDNLPLDLKNAAKKSS
-NEIIANHLENE------------------------KMMKGDTAA---------------
-------------------------------PKMA-QSGPRRGKSNIAGDTVWTK-----
------------------------FRTQLNSLMKMLNETQSRYIRCVKPNTMKKPLVMQH
MTTVEQLRCAGVVAAVTISRS--AFPNRLDHRSCLERFKMLVKKKG-KKDDGAS------
---------------------------------------------------------DPK
EAVIKLMSKALAPM----------------------------------------------
------------------------------------------------------------
----------------------------------------------------------KS
K-----DGTEGFVVGKTRVY-----FRLGALEYLEN--ERM-------------------
--------------------K-GWDKWALD------------------------------
------------------------------------------------------------
------------------------------------------------------------
------------------------------------------------------------
--------------------------------------------------
>Ac185348
GESGAGKTETVKICMNHIASVQAGPSK-R-------------------------------
------------------------------------------------------------
------------------------------------------GEKEENLVVKRVVESNPL
LEGFGNAKTRRNDNSSRFGKYLQLQFDRDESGAP-----------------------PGT
-------SVPPTRLAGSKCEVYLLEKSRVVGH-D-------AKEGTYHIFYQLCAA--KD
ED---------------KAKIWS----------------------ELK-------GK--S
----------TKDFKYVGDNS---------------------------------------
-----------GRKIDGM-SDGEHYYETCKALALI-GCEGERLLTLMRAIAVVMQLGNLN
FGGKF-GDQ--------------------------------D----RSAVSN---KSELD
LLSDLIG-IPEKD----------LENAFTERAM-VT-----------RGET-FKVQLKPD
AAKENCDAFAKEVYAKIFLWLVREINSATCAE-----DNYKGA-----------------
-----RS-SDFGTIGLLDIFGFESFPVNGFEQLCIN-YANEKLQ----------------
----QKFTKDIFQAVMEEY-KFEGIA-LKD--IKYDDNSDVLDLIEGR-------AGLLA
MLNEECVRPK-G--SDREFVFKAKNSN---KG--------------------------SA
CLI------NDKL-MGPMDFGIHHYAG---KVVYYA-DGFISRNQDSLSSDLQDAAKKSS
-NDIIANHLQNE------------------------AQMNSDAAA---------------
-------------------------------PKVAVSSGPKRGKSNIASDTVWTK-----
------------------------FRTQLNSLMKMLNETQSRYVRCVKPNTVKKPLVMQH
MTTVEQLRCAGVVAAVTISRS--AFPNRLDHRACWERFKVVSMTQGGGKKNEKI------
---------------------------------------------------------DVK
EEITKLLTKILAPL----------------------------------------------
------------------------------------------------------------
----------------------------------------------------------KD
KG-EE-GGPAAFVVGKTRVY-----FRMGTLEFLEA--ERM-------------------
--------------------K-CWDKWALEMQRSTRGWLVRKKTQNLR---LSRKAPKAV
A-----------------------------------------------------------
------------------------------------------------------------
------------------------------------------------------------
--------------------------------------------------
>Ac218045
GESGAGKTETVKICMNHIASVQAGPSK-R-------------------------------
------------------------------------------------------------
------------------------------------------GEKEENLVVKRVVESNPL
LEGFGNAKTRRNDNSSRFGKYLQLQFDRDESGAP-----------------------PGT
-------SVPPTRLAGSKCEVYLLEKSRVVGH-D-------AKEGTYHIFYQLCAA--KD
ED---------------KAKIWS----------------------ELK-------GK--S
----------TKDFKYVGDNS---------------------------------------
-----------GRKIDGM-SDGEHYYETCKALALI-GCEGERLLTLMRAIAVVMQLGNLN
FGGKF-GDQ--------------------------------D----RSAVSN---KSELD
LLSDLIG-IPEKD----------LENAFTERAM-VT-----------RGET-FKVQLKPD
AAKENCDAFAKEVYAKIFLWLVREINSATCAE-----DNYKGA-----------------
-----RS-SDFGTIGLLDIFGFESFPVNGFEQLCIN-YANEKLQ----------------
----QKFTKDIFQAVMEEY-KFEGIA-LKD--IKYDDNSDVLDLIEGR-------AGLLA
MLNEECVRPK-G--SDREFVFKAKNSN---KG--------------------------SA
CLI------NDKL-MGPMDFGIHHYAG---KVVYYA-DGFISRNQDSLSSDLQDAAKKSS
-NDIIANHLQNE------------------------AQMNSDAAA---------------
-------------------------------PKVAVSSGPKRGKSNIASDTVWTK-----
------------------------FRTQLNSLMKMLNETQSRYVRCVKPNTVKKPLVMQH
MTTVEQLRCAGV------------------------------------------------
------------------------------------------------------------
------------------------------------------------------------
------------------------------------------------------------
------------------------------------------------------------
------------------------------------------------------------
------------------------------------------------------------
------------------------------------------------------------
------------------------------------------------------------
------------------------------------------------------------
--------------------------------------------------
>fso149000
GESGAGKTETVKICLNHIASTQAQDD-Y--------------------------------
------------------------------------------------------------
---------------------------------------------YEDKIVQRIVESNPL
LEAFGNAQTRRNDNSSRFGKYLQLQFDKSHHRIE-----------------------AYG
----TR--RGQVPLVGSQCDVYLLEKNRVVQHDD--------QERSFHIFYQLLAS--PD
-----------------KTQYWS----------------------ELH-------NK--T
----------PESYSYLGRCA---------------------------------------
-----------TTHIEGV-SDADHFRHTVEALQLV-GVQGRELHMLMQAICAVLQLGNLR
FGALH-GDS--------------------------------D----KSTVIS---VEELR
VLGDLIG-IAPHD----------LATCMTERTF-TT-----------SGET-HKVPLNPI
MAKDGCDALAKEIYQKVFLWVTKKINDATSVD-----GT---------------------
-------AMKLGTIGLLDIFGFETFEINRFEQLCIN-YANEKLQ----------------
----QKFTQDVFTNVEKEY-IAEGID-LAE--IKYEDNGDVLELIEHR-------SGLIA
LLNEECVRPK-G--NDFEYVQKALAIN---KD--------------------------AS
KLM------IHRT--DRLSFGIKHYAG---DVMYSA-EFFVTRNLDTLPTDLQECMEKSS
-NEILSIFQADE------------------------V--QK-------------------
----------------------------------PHPHNAPRQKSNIVAATVWTK-----
------------------------YRGQLENLMKNLRQTESRYIRCIKPNTEKKELLMEH
NLVVDQLRCAGVVAGITIARS--VFPNRLPNSLVLTRYSNMCDARSST------------
------------------------------------------------------TGQKSA
EKCKLLLNWLLKDM----------------------------------------------
------------------------------------------------------------
----------------------------------------------------------DA
VN-ENGDKVKAFVVGKTKTF-----FRAGALEWLES--HRI-------------------
--------------------R-SVDLQAII------------------------------
------------------------------------------------------------
------------------------------------------------------------
------------------------------------------------------------
--------------------------------------------------
>fso178380
GESGAGKTETVKICLNHIASTQAKEDYY--------------------------------
------------------------------------------------------------
---------------------------------------------YEDQIVKRVVESNPL
LEAFGNAKTRRNDNSSRFGKYLQLQFDKSHNRTE-----------------------SYG
----TR--RGQVPLVGSKCDVYLLEKNRVVQHDD--------QERSFHIFYQLLAS--PD
-----------------KTQYWS----------------------ELQ-------GK--T
----------PESYSYLGRCT---------------------------------------
-----------TTSIEGV-SDADHFRHTVEALQLV-GVQGRDLHMLMQAICAVLQLGNLR
FGALH-GDS--------------------------------D----KSTVVS---LEELR
VLGDLIG-IAPQN----------LSMCMTERTF-TT-----------SGET-HKVPLNPI
MAKDGCDALAKEIYQKVFLWVTKKINDATSVD-----ET---------------------
-------AMKLGYIGLLDIFGFETFEVNRFEQLCIN-YANEKLQ----------------
----QKFTQDVFTNVEKEY-IAEGID-LAE--IKYEDNGEVLELIEHR-------SGLIA
LLNEECVRPK-G--NDFEYVQKALAIN---KD--------------------------AS
KLM------IHRT--DRLSFGIKHYAG---DVMYSA-EYFVTRNLDTLPTDLQECMEKSS
-NEILSIFQADD------------------------VHAQK-------------------
----------------------------------PHPHNAPRQKSNIVAATVWTK-----
------------------------YRGQLENLMKNLRQTESRYIRCIKPNTEKKELLMEH
NLVVDQLRCAGVVAGITIARS--VFPNRLPNSLVLTRYSNMCDARSST------------
------------------------------------------------------AGQKSA
EKCKLLLNWLLKDM----------------------------------------------
------------------------------------------------------------
----------------------------------------------------------DA
VN-ENGDKVKAFVVGKTKTF-----FRAGALEWLES--HRI-------------------
--------------------R-SVDLQAII------------------------------
------------------------------------------------------------
------------------------------------------------------------
------------------------------------------------------------
--------------------------------------------------
>Sro242140
GESGAGKTETVKLCMNFVASVHDTTTAAA-------------------------------
------------------------------------------------------------
-------------------------------------------SGTNNTIVQRILDSAPM
LEAFGNAKTRRNDNSSRFGKYTQLQLDRSFSF----------------------------
-------AQASAQLAGSKNEVYLLEKNRVVSHAT--------EERTFHIFYQLLAA--PD
TV---------------KQSIWE----------------------GLV-------GT--T
----------NESFAYVGPTT---------------------------------------
-----------CDSIEGK-TDGERFELVTKALNLL-GIQGGSFVTLMRCISIVLQLGNIG
FQPLP-DNE--------------------------------D----AAQIAT---IPEFE
ALAELMG-ISQED----------LTAALTKRTF-LA-----------RGEL-MTVLLKAD
QAKDSCHALAKEIYGQAFLWLVKEINAATCAE-----NNYKPD-----------------
----GGAPSSFGIIGLLDIFGFESFDTNQFEQICIN-YANEKLQ----------------
----QKFTEDIFRSVQKEY-EEEGLN-LAD--IAYDDNSAILKLIEGR-------GGILD
LLNEECMLPK-S--NPINFTKKVRTQL---SS--------------------------SP
HLD------MTPL--DHVTFRIKHYAG---PVEYLT-ENFIELNRDSLPADLKRCASSST
-NAIIAQEFKEP------------------------QETRDEL-----------------
-------------------------------EGSMQRTNPKRAKSGMTNETLSSR-----
------------------------YRTQLSDLMKDLRKTQSRYIRCIKPNTLKKAKTLEH
QTTVEQLRYAGIIAGITISRS--AFPNRLPNTTVLARYKTMWDKKKFPSSSQIN------
----------------------------------------------------DSDDEKRR
ADCIAMLTGLLEHM----------------------------------------------
------------------------------------------------------------
----------------------------------------------------------TT
RD-KSGKEVKAFVAGKTKTY-----FRGGALEFLQS--QRL-------------------
--------------------N-AFDSLAAT------------------------------
------------------------------------------------------------
------------------------------------------------------------
------------------------------------------------------------
--------------------------------------------------
>Srog242190
GESGAGKTETVKICMHHIAELQHGPYGGN-------------------------------
------------------------------------------------------------
-----------------------------------------NNNDGTKIVVQRVLDSNPL
LEAFGNAQTNRNDNSSRFGKYTQLQFDRQQQASS-----------------------TPF
----DDQQMTPAKLAGSISEVYLLEKNRVVHHDR-------KNERTFHIFYELLAA--PG
NH---------------QTAIWEE---------------------GLK-------GS--T
----------LDSFRYVGMTT---------------------------------------
-----------TQKIEGV-SDRNRFLKTVKALEVV-GIAGDLRHDLFRSLCVVLQLGNLI
FAPDP-TDD--------------------------------D----KSVIAS---EEELE
KLAALMG-EGQDV----------LRKALTERTM-TT-----------NNEV-YKVPLNAV
VAKESCDALAKDIYEKVFLWLVRTINIATSAE-----RNYQPNNSN-NK--------RRG
SVGKKTKGPKYGVIGLLDIFGFEAFRVNRFEQLCIN-YANEKLQ----------------
----YKFTEDCFRLVEAEY-KEEGVP-LDN--ITYYDNTDVLDLIEGK-------TGLLA
MLNEECWRPQ-G--NAATFVNKALHQN---AK--------------------------SS
CLI------VNTM--DRISFGVHHYAG---KVLYDA-DNFVRRNQDGLASDLKECALRST
-NPIIAGEYAAA------------------------TEEAK-------------------
---------------------------------AEEQAAGRSTNSNLMAKTVWTK-----
------------------------YKTQLSKLMADLKETESRYVRCIKPNELKAPLLLEH
RLTINQLRSCGIVSSVTISRS--AFPNRMLNKHVLTRFGGIWHRKKKGEKTVQTA-----
----------------------------------------------------SSLDKLWK
AEAEALLSYALMAK----------------------------------------------
------------------------------------------------------------
----------------------------------------------------------RF
KDPTSGKPRAGFVVGKTKAF-----FREGALEYLEA--ERM-------------------
--------------------K-GLDRQAAK------------------------------
------------------------------------------------------------
------------------------------------------------------------
------------------------------------------------------------
--------------------------------------------------
>Ns107897
GESGAGKTETVKICMNHLASVVQQEHTQE-------------------------------
------------------------------------------------------------
----------------------------------------GNIDEQDQTVIKRVLDSNPL
LEAFGNAKTRRNDNSSRFGKYIQLQFEKGKHN----------------------------
--------PQHLTLMGSECQVYLLEKSRVTRHDH-------EEERTFHIFYQLLSS--PD
EI---------------KTKFWS----------------------ALK-------GK--T
----------NLDFAYVGPTD---------------------------------------
-----------TTTIEGI-SDAEQFQNTLQSLATI-GIEGQVLTNFLQSICVVLQLGNLM
FGPPPDGDT--------------------------------D----KSVCTS---QQELD
LLASLMG-IPATA----------LATRLTQREV-KV-----------RKET-TQVPLSPD
AAKESADALAKQLYDRVFLWLVKNINQATTAF-----TSSSSAEAR-S------------
----GDNLGRYGIIGLLDIFGFESFPVNSFEQLCIN-YANEQLQ----------------
----QKFTKDVFISVYAEY-KEEGIA-LDE--ITYDDNTHVLDLIQNK-------TGLLA
MLNEECIRPN-G--SDYGFVNKALHAN---GK--------------------------SP
ALI------IPRIKNSEVEFGIRHYAG---DVIYDA-TGFVTKNQDTLPTDLMECAQTST
-NEIIAKEIGHR------------------------QNT---------------------
---------------------------------PTSRSAPKRKQSNLVAPTAWTK-----
------------------------YKGSLTTLMLNLNKSESRYIRCVKPNKLKKPCVMEH
ELT---------------------------------------------------------
------------------------------------------------------------
------------------------------------------------------------
------------------------------------------------------------
------------------------------------------------------------
------------------------------------------------------------
------------------------------------------------------------
------------------------------------------------------------
------------------------------------------------------------
------------------------------------------------------------
--------------------------------------------------
>Ns96848
GESGAGKTETVKIAMNHIASVQRGRVSAS-------------------------------
------------------------------------------------------------
-----------------------------------------SSESFSDPVVDRVLESNPL
LEAFGNAMTRRNDNSSRFGKYTQLQFDMGDKSMR-----------------------QFG
----DK-ASMKCKLAGSKCDVYLLEKNRVTVHDP--------MERTYHVFYQIIAA--PD
AE---------------KAAFWP----------------------HMK-------GT--T
----------NESFAYVGTAP---------------------------------------
-----------TNVIEKQ-TDAQHFQNTVKTLKGI-NVDGEKLNTLFRAICTVLQLGNLS
FMKDP-TDD--------------------------------D----KSVVKD---KKEFA
LLGDIMG-VTEDD----------LVACLTERTM-KT-----------RTET-YKVPLNAD
TSQETADAFAKEIYARTFLWLVRAINDATAAE-----YNYNG-----G------------
----GE--SGFGIIGLLDIFGFESFVRNRFEQLCIN-YCNEKLQ----------------
----AKFTEDIFRSVQEEY-EFEGIP-LDE--IKYDDNTDVLDLIEGK-------AGLLA
MLNEECVRPK-G--TDEAFVQKALAAN---KK--------------------------SP
CLI------TSKI--NRKEFGIHHYAG---KVMYDS-EGFVFSNQDTLQTDLADCALKSS
-NEIISKHLSND------------------------KCSNLPEKEV-AV-----------
----------------------------------AKKSAPKRAKSNLVAPTVWSK-----
------------------------YKGQLVKLMGMLKVTNSRYIRCVKPNQAKKPYLMEH
LSTIEQLRCAGVVAAVTLSRS--AFPNRLENKTVRFKFSGMWDRSKFPSKGANK------
-----------------------------------------------------DAEEKLS
CDCDALLTCALKSL----------------------------------------------
------------------------------------------------------------
----------------------------------------------------------EM
QD--NGKTVKMFVVGKTRSY-----FRMGALEFLEA--NRK-------------------
--------------------Q-EMGSTAIS------------------------------
------------------------------------------------------------
------------------------------------------------------------
------------------------------------------------------------
--------------------------------------------------
>fc13687
GESGAGKTETVKIAMNHIASVQRGKTVA--------------------------------
------------------------------------------------------------
-----------------------------------------SDETFTDPVVQRVLDSGPL
LEAFGNAKTRRNDNSSRFGKYTQLQFDQGDKALT-----------------------QFA
----SK-DGIMCKLAGSKCDVYLLEKNRITYHDS--------AERTYHIFYQLIAA--PD
SQ---------------KSAFWS----------------------GMQ-------GT--T
----------NESFRFIGASS---------------------------------------
-----------TDTIEGK-KDGDHWKTTVEVLKQV-GVHGDKLKSLFTAICMVLQLGNLS
FMKDP-KDD--------------------------------D----RSVVRD---KKEFA
ALSGLMG-VSEQD----------LTACLTERTM-KT-----------RTES-YKVPLNAD
ASQEAADSFAKEIYSKSFLWLVRNINDATCAE-----INYKD-----G------------
----TK--TDFGIIGLLDIFGFESFVRNRFEQLCIN-YCNEKLQ----------------
----AKFTVDIFRSVQEEY-EFEGIP-LDE--IKYDDNTDVLDLIEGK-------AGLLS
MLNEECVRPK-G--SDEAFVQKAFAAN---KK--------------------------SP
CLI------VSRM--NRKEFGIHHYAG---KVMYDS-DGFVHSNQDTLPSDLFDCAMKSS
-NEIVSKHLSNE------------------------KCSNLAEKDV-SA-----------
--------------------------------ASNKGRAPKRAKSNLVAPTAWTK-----
------------------------YKGQLVKLMAMLQTTESRYIRCIKPNVPKKKFVMEH
LNTIEQLRCAGVVAAITLSRS--AFPNRIDNKTAKYKFSSMWDRSKFPSKSKGD------
----------------------------------------------------MEPAEKLK
CDCEALLTCALKPM----------------------------------------------
------------------------------------------------------------
----------------------------------------------------------EE
TV--DGKVVKMFVTGKTRSY-----FRMGALEYLEA--NRT-------------------
--------------------K-EMGSTVVS------------------------------
------------------------------------------------------------
------------------------------------------------------------
------------------------------------------------------------
--------------------------------------------------
>pn00G82270
GESGAGKTETVKIAMNHIASVQRGMVEEG-------------------------------
------------------------------------------------------------
----------------------------------------GGGEAFSDPVVNRVMQSGPL
LEAFGNAKTRRNDNSSRFGKYTQLQFYKPQKGLG-----------------------LGM
----KK-KDIVCKLAGSLCDVYLLEKNRITYHDP--------AERTYHVFYQLVAA--PD
DE---------------KAAIWE----------------------GLR-------GT--T
----------NESFRYVGTAC---------------------------------------
-----------TNIIEKQ-TDDQHWKNTGEILAEI-GVTGEKFRVLFEAVAIVLQLGNLS
FMKDP-ADD--------------------------------D----RSVVRD---KKEFA
ALGDVMG-LQESD----------LIACLTERTM-KT-----------RTES-YKVPLNAD
ASQDAADAFAKEIYAKSFLWLVRAINDATCAQ-----NNYDG-----G------------
----KAADTEFGIIGLLDIFGFESFVRNRFEQLCIN-YCNEKLQ----------------
----AKFTADIFRSVQDEY-EAEGIP-LDQ--IKFDDNTDVLDLIEGK-------TGLLS
MLNEECVRPK-G--SDEAFVSKALAGN---KN--------------------------SP
CLI------QSKI--NRKEFGIHHYAG---KVMYDS-EGFVNSNQDTLPADLFECALKCK
-NEIVSKHLNNE------------------------KCSNLPEKEV-T------------
-------------------------------SSAPKRSAPKRAKSNLSSPTAWTK-----
------------------------YKSQLVKLMNMLGQTSSRYIRCIKPNAAKVPTIMQH
VSTIEQLRCAGVVAAVTLSRS--AFPNRIENKAVKFKFSTMWDKEKFPSTATDS------
----------------------------------------------------MEEGEALK
MDCEALLKCALKDF----------------------------------------------
------------------------------------------------------------
----------------------------------------------------------KS
SE-----KGAIYVCGKTRSY-----FRSGALEYLEE--ERS-------------------
--------------------K-EMGNQVAE------------------------------
------------------------------------------------------------
------------------------------------------------------------
------------------------------------------------------------
--------------------------------------------------
>Pnp540309
GESGAGKTETVKICMNHIASVQRGKVEEG-------------------------------
------------------------------------------------------------
-----------------------------------------SGEAFSDPVVNRVLESGPL
LEAFGNAKTRRNDNSSRFGKYTQLQFYKPSTGSS-----------------------IGK
----SK-ESVVCKLAGSVCDVYLLEKNRITYHDS--------AERTYHVFYQLIAA--PD
DA---------------KAAIWS----------------------GLK-------GT--T
----------NESFRYIGTAC---------------------------------------
-----------TTVIEKM-TDDQHWVRTGEILNEL-GVAGEKFRILFEAVAIVLQLGNLS
FMKDP-SDD--------------------------------D----KSVVRD---KKEFA
ALGDIMG-LNEQD----------LMDCLTERTM-KT-----------RTES-YKVPLNAD
ASQDAADAFAKEIYAKSFLWLVRAINDATCAE-----NNFEG-----G------------
----GK--SDFGIIGLLDIFGFESFVRNRFEQLCIN-YCNEKLQ----------------
----AKFTVDIFRSVQDEY-EEQGIP-LDE--IKYDDNTDVLDLIEGK-------TGLLS
MLNEECVRPK-G--SDEAFVQKALAGN---KN--------------------------SP
CLI------QSKI--NRKEFGIHHYAG---KVMYDS-DGFVNSNQDTLPSDLFDCALKCK
-NEIVSKHLTNE------------------------RCSNLPEKVL-PT-----------
-------------------------------KAAPRRGAPKRAKSNLVSPTAWTK-----
------------------------YKSQLVKLMNMLEQTTSRYIRCIKPNAAKVPTIMQH
VSTIEQLRCAGVVAAVTLSRS--AFPNRIENKAVKFKFSTMWDKKKYPSEATED------
----------------------------------------------------MDEEEGLK
LDCMALLTCALKDF----------------------------------------------
------------------------------------------------------------
----------------------------------------------------------KT
KE-----TGSIFVIGKTRSY-----FRMGALEYLEA--NRT-------------------
--------------------K-EMGTQVAE------------------------------
------------------------------------------------------------
------------------------------------------------------------
------------------------------------------------------------
--------------------------------------------------
>Pnp574906
GESGAGKTETVKICMNHIASVQRGKVAEG-------------------------------
------------------------------------------------------------
-----------------------------------------SGEAFSDPVVSRVLESGPL
LEAFGNAKTRRNDNSSRFGKYTQLQFYKPSSGSS-----------------------IGQ
----SK-ESVVCKLAGSVCDVYLLEKNRITYHDS--------AERTYHVFYQLIAA--PD
DA---------------KAAIWS----------------------GLK-------GT--T
----------NESFRYVGTAC---------------------------------------
-----------TNVIEKM-TDDQHWERTGEILREL-GVSGEKFRILFEAVAIVLQLGNLS
FMKDP-SDD--------------------------------D----KSVVRD---KKEFA
ALGDIMG-LNEQD----------LMDCLTERTM-KT-----------RTES-YKVPLNAD
ASQDAADAFAKEIYAKSFLWLVRAINDATCAE-----NNFEG-----G------------
----GK--SDFGIIGLLDIFGFESFVRNRFEQLCIN-YCNEKLQ----------------
----AKFTVDIFRSVQDEY-EEQGIP-LDE--IKYDDNTDVLDLIEGK-------TGLLS
MLNEECVRPK-G--SDEAFVQKALAGN---KN--------------------------SP
CLI------QSKI--NRKEFGIHHYAG---KVMYDS-DGFVNSNQDTLPSDLFDCALKCK
-NEIVSKHLTNE------------------------RCSNLPEKVL-PT-----------
-------------------------------KAAPRRGAPKRAKSNLVSPTAWTK-----
------------------------YKSQLVKLMTMLEQTNSRYIRCIKPNAAKVPTIMQH
VSTIEQLRCAGVVAAVTLSRS--AFPNRIENKAVKFKFATMWDKKKYPSKATED------
----------------------------------------------------MDEEEGLK
LDCQALLACALKDF----------------------------------------------
------------------------------------------------------------
----------------------------------------------------------KT
KE-----TGSIFVIGKSRSY-----FRMGALEYLEA--NRT-------------------
--------------------K-EMGSQVAE------------------------------
------------------------------------------------------------
------------------------------------------------------------
------------------------------------------------------------
--------------------------------------------------
>Pnau169500
GESGAGKTETVKIAMNHIASVQRGKVDAS-------------------------------
------------------------------------------------------------
----------------------------------------DSGESFSDPVVNRVMQSGPL
LEAFGNAKTRRNDNSSRFGKYTQLQFDQSG--TT-----------------------AFT
----DK-ASVKCKLAGSVCDVYLLEKNRITYHDP--------AERTYHVFYQLIAA--PE
DM---------------KAGFWS----------------------GLA-------GT--T
----------NESFRYVGTAC---------------------------------------
-----------TNIIEKM-TDADHFLKTVEILAEI-GVKGEDLHTLFEAITIVLQLGNLS
FMKDP-SDD--------------------------------D----RSVVRD---KKEFA
ALGNLMG-LQEQD----------LIDCLTERTM-KT-----------RTES-YKVPLNAD
ASQDAADAFAKEIYAKSFLWLVRAINDATCAQ-----NNYDG-----G------------
----GK--SDFGIIGLLDIFGFESFVRNRYEQLCIN-YCNEKLQ----------------
----AKFTVDIFRSVQEEY-EFEGIP-LDQ--IKYDDNTDVLDLIEGK-------SGLLS
MLNEECVRPK-G--SDEAFVSKAFAAN---KT--------------------------SP
CLI------QSKM--NRKEFGIHHYAG---KVMYDS-DGFVSSNQDTLPNDLFECALKCK
-NPILAKHLSTD------------------------KCSNLAEKEI-P------------
-------------------------------GGA-VKKAPRRAKSNLSAPTAWTK-----
------------------------YKTQLSKLMAMLALTNSRYIRCIKPNAAKVASKMEH
VSTIEQLRCAGVVAAVTLSRS--AFPNRIENTLAKNKFSGMWDRQKYPTTGNSD------
----------------------------------------------------MEPDVETS
HDCKAILASALADF----------------------------------------------
------------------------------------------------------------
----------------------------------------------------------KS
KD-----EGSIFVVGKTRSY-----FRTGALEYLEA--NRA-------------------
--------------------K-AMGSQVVG------------------------------
------------------------------------------------------------
------------------------------------------------------------
------------------------------------------------------------
--------------------------------------------------
>Pn30016580
GESGAGKTETVKIAMNHIASVQRGKVAS--------------------------------
------------------------------------------------------------
-----------------------------------------SGEAFSDPVVNRVLESGPL
LEAFGNAKTRRNDNSSRFGKYTQLQFDQSAGGA-------------------------LT
----KK-EDVKCKLAGSVCDVYLLEKNRITYHDS--------AERTYHVFYQLVAA--PD
SQ---------------KAGFWS----------------------GLK-------GT--T
----------NESFRYIGTAC---------------------------------------
-----------TDTIEGM-KDGEHWKRTVDILEQI-GVKGDKLHSLFEAITIVLQLGNLS
FMKDP-SDD--------------------------------D----KSVVRD---KKEFG
ALAGLMG-VTEQD----------LINCLTERTM-KT-----------RTES-YKVPLNAD
AAQDAADAFAKEIYAKSFLWLVRAINDATCAE-----NNFEG-----G------------
----GK--TEFGIIGLLDIFGFESFVRNRFEQLCIN-YCNEKLQ----------------
----AKFTVDIFRSVQEEY-EYEGIP-LDE--IKFDDNTDVLDLIEGK-------TGLLS
MLNEECVRPK-G--SDEAFVQKAFAAN---KK--------------------------TP
CLI------VSKM--NRKEFGIHHYAG---KVMYDS-EGFVDSNKDTLPADLFDCALNCK
-NEIVSKHLTTD------------------------KCSNLPEKQL-A------------
-------------------------------APKPKKGPPRRAKSNLVAPTAWSK-----
------------------------YKGQLVKLMTMLGQTNSRYIRCIKPNAAKVPSIMQH
VSTIEQLRCAGVVAAVTLSRS--AFPNRIENKTAKFKFASMWERSRFPSKGTDD------
----------------------------------------------------MEEAEKLK
HDCTALLTCALKDF----------------------------------------------
------------------------------------------------------------
----------------------------------------------------------KS
NE-----KGSIFVVGKTRSY-----FRMGALEYLEA--NRT-------------------
--------------------K-EMGSQVVS------------------------------
------------------------------------------------------------
------------------------------------------------------------
------------------------------------------------------------
--------------------------------------------------
>Pnf365204
GESGAGKTETVKIAMNHIASVQRGLTAA--------------------------------
------------------------------------------------------------
-----------------------------------------SSESFSDPVVNRVLESGPL
LEAFGNAKTRRNDNSSRFGKYTQLQFDQGAKGMS-----------------------QFT
----NK-ADVKCKLAGSKCDVYLLEKNRITYHDP--------AERTYHVFYQVVAA--PD
SV---------------KAGFWS----------------------GMK-------GT--T
----------NESFKYVGTAC---------------------------------------
-----------TNVIEKM-TDEEHWEKTVGVLKDI-GVVGDKLHTLFEAICIVLQLGNLS
FMKDP-SDD--------------------------------D----RSVVRD---KAEFA
ALGSLMG-VTEQD----------LIDCLTERTM-KT-----------RTES-YKVPMNAD
ASKEAADSFAKEIYSKSFLWLVRAINDATCAE-----NNYDG-----G------------
----GH--TEFGIIGLLDIFGFESFVRNRFEQLCIN-YCNEKLQ----------------
----AKFTVDIFRSVQEEY-EQEGIP-LDE--IKYDDNTDVLDLIEGK-------AGLLS
MLNEECVRPK-G--SDEAFVQKAFAAN---KK--------------------------SP
CLI------KSKM--NRKEFGIHHYAG---KVMYDS-DGFVHSNQDNLPSDLFDCALKCK
-NDILSKHLTNE------------------------KCSNLKEKEI-V------------
-------------------------------ST--KRKTPRRAKSNLVAITAWTK-----
------------------------YKGQLVKLMTMLGQTNSRYIRCIKPNVQKVPSIMQH
VSTIEQLRCAGVVAAVTLSRS--AFPNRIENKSTKFKFSSMWDRTKYPSKGTSD------
----------------------------------------------------MEPAEKLK
HDCEALLKSALKDF----------------------------------------------
------------------------------------------------------------
----------------------------------------------------------KL
SD--GEKNKKIFVVGKTRSY-----FKMGALEYLEA--NRT-------------------
--------------------K-EMGSQVVS------------------------------
------------------------------------------------------------
------------------------------------------------------------
------------------------------------------------------------
--------------------------------------------------
>Pnf422519
GESGAGKTETVKIAMNHIATVQQDPENK--------------------------------
------------------------------------------------------------
-------------------------------------------VEGMSPVVKRILDSNPL
LEAFGNAKTRRNDNSSRFGKYTQLQFDQGAKGMS-----------------------QFT
----NK-ADVKCKLAGSKCDVYLLEKNRITYHDP--------AERTYHVFYQVVAA--PD
SV---------------KAGFWS----------------------GMK-------GT--T
----------NESFKYVGTAC---------------------------------------
-----------TNVIEKM-TDEEHWEKTVGVLKDI-GVVGDKLHTLFEAICIVLQLGNLS
FMKDP-SDD--------------------------------D----RSVVRD---KAEFA
ALGSLMG-VTEQD----------LIDCLTERTM-KT-----------RTES-YKVPMNAD
ASKEAADSFAKEIYSKSFLWLVRAINDATCAE-----NNYDG-----G------------
----GH--TEFGIIGLLDIFGFESFVRNRFEQLCIN-YCNEKLQ----------------
----AKFTVDIFRSVQEEY-EQEGIP-LDE--IKYDDNTDVLDLIEGK-------AGLLS
MLNEECVRPK-G--SDEAFVQKAFAAN---KK--------------------------SP
CLI------KSKM--NRKEFGIHHYAG---KVMYDS-DGFVHSNQDNLPSDLFDCALKCK
-NDILSKHLTNE------------------------KCSNLKEKEI-V------------
-------------------------------ST--KRKTPRRAKSNLVAITAWTK-----
------------------------YKGQLVKLMTMLGQTNSRYIRCIKPNVQKVPSIMQH
VSTIEQLRCAGVVAAVTLSRS--AFPNRIENKSTKFKFSSMWDRTKYPSKGTSD------
----------------------------------------------------MEPAEKLK
HDCEALLKSALKDF----------------------------------------------
------------------------------------------------------------
----------------------------------------------------------KL
SD--GEKNKKIFVVGKTRSY-----FKMGALEYLEA--NRT-------------------
--------------------K-EMGSQVVS------------------------------
------------------------------------------------------------
------------------------------------------------------------
------------------------------------------------------------
--------------------------------------------------
>CaMyo51C
GESGAGKTETVKICMNHIASCQQGPTAKG-------------------------------
------------------------------------------------------------
----------------------------------------GGN----NVVVNRVLESNPL
LEAFGNAKTRRNDNSSRFGKYCQLQFDMGTKAEQ-----------------------EFR
----GR-DKATCVLAGSKCDVYLLEKNRVVMHDP--------EERTYHIFYQIIAS--K-
-H---------------KTKYWS----------------------HLA-------GT--T
----------NESFRFVGKAP---------------------------------------
-----------TDTIEGM-KDGDHFNETVKVLEKV-GVKDDNLMTLMQAIIIVLQIGNLT
FGPDP-KDD--------------------------------E----RSVVTS---TKDFA
ALSEIMC-VPEEA----------MECSFTERTM-KT-----------RNET-YKVPLNAT
VAKESAEAFAKEIYGRLFLWLVRAINDATSAE-----LNYKS-----G------------
----LM--EHFGVIGLLDIFGFESFVRNRFEQLCIN-YANEKLQ----------------
----AKFTEDIFRSVQDEY-EKEGIP-LDE--IKYDDNTDVLDLIEGK-------TGLLA
MLNEECVRPK-G--TDQAFVTKALAAN---KQ--------------------------SP
CLF------PNKV--NRMGFGIHHYAG---KVMYDA-EEFVIRNQDTLPTDLSDLASLCS
-NEIIAKHMTND------------------------SCTNFESKTK-SA-----------
--------------------------------QVAKKAPPKRAKSNLVAATVWAK-----
------------------------YKTQLMSLMNMLKTTESKYIRCIKPNAPKKPLLMQH
LSTIEQLRCAGVVAAVTLSRS--AFPNRLENSVVRFKFWQMWDKEKYPSEGTAS------
----------------------------------------------------MSPEEKLT
WDCRALLKCALAPL----------------------------------------------
------------------------------------------------------------
----------------------------------------------------------AE
NDPKTGKPVTVFVCGKTRSY-----FKMGALEYLES--HRS-------------------
--------------------A-GLEVHA--------------------------------
------------------------------------------------------------
------------------------------------------------------------
------------------------------------------------------------
--------------------------------------------------
>Stc581664
GESGAGKTETVKICMNHIASVQRGPTKGN-------------------------------
------------------------------------------------------------
----------------------------------------VEDTKFSDPIVNRIMESNPL
LETFGNAKTRRNDNSSRFGKYTQLQFDMGNASKK-----------------------QFA
----ADKASRMCNLAGSKCEVYLLEKNRVALHDP--------EERTYHIFYQIIAS--K-
-D---------------KAKYWD----------------------QLA-------GA--S
----------NESFRFVGKAP---------------------------------------
-----------TDTIEGI-KDGDHFKNTVKVLAEV-GVKGDSLMTLMQAIIIVLQIGNLT
FGPDP-KDD--------------------------------E----RSVVTS---TKDFA
ALSELMC-VPEEA----------MEVSFTERTM-KT-----------RNET-YKVPLNAD
TAKESAEAFAKEIYGRLFLWLVRAINDATAAE-----LNYKS-----G------------
----IM--EHFGVIGLLDIFGFESFVRNRFEQLCIN-YANEKLQ----------------
----AKFTEDIFRSVQEEY-EFEGIP-LDE--IKYDDNTDVLDLIEGK-------AGLLA
MLNEECVRPK-G--NDDAFVAKALAAN---KK--------------------------SP
CLI------ASKT--NRREFGIHHYAG---KVMYDA-EGFVGSNVDTLPTDLEECAVKSN
-NEIISKHLSND------------------------KSSNLASKPK-AS-----------
---------------------------------TGKKAAPRRAKSNLVAATVWTK-----
------------------------YKSQLMSLMNMLAQTNSRYIRCIKPNTYKKPSIMQH
LSTIEQLRCAGVVAAVTLSRS--AFPNRLDNSVVRFKFWQMWDKDKYPSDATPN------
----------------------------------------------------MSPAEKLT
CDCKALLKCALAPL----------------------------------------------
------------------------------------------------------------
----------------------------------------------------------AE
NDPKTGKPITIFVCGKTRSY-----FKMGALEFLES--HRS-------------------
--------------------Q-GLEVHA--------------------------------
------------------------------------------------------------
------------------------------------------------------------
------------------------------------------------------------
--------------------------------------------------
>Stc581666
GESGAGKTETVKICMNHIASVQRGPTKGN-------------------------------
------------------------------------------------------------
----------------------------------------VEDTKFSDPIVNRIMESNPL
LETFGNAKTRRNDNSSRFGKYTQLQFDMGNASKK-----------------------QFA
----ADKASRMCNLAGSKCEVYLLEKNRVALHDP--------EERTYHIFYQIIAS--K-
-D---------------KAKYWD----------------------QLA-------GA--S
----------NESFRFVGKAP---------------------------------------
-----------TDTIEGI-KDGDHFKNTVKVLAEV-GVKGDSLMTLMQAIIIVLQIGNLT
FGPDP-KDD--------------------------------E----RSVVTS---TKDFA
ALSELMC-VPEEA----------MEVSFTERTM-KT-----------RNET-YKVPLNAD
TAKESAEAFAKEIYGRLFLWLVRAINDATAAE-----LNYKS-----G------------
----IM--EHFGVIGLLDIFGFESFVRNRFEQLCIN-YANEKLQ----------------
----AKFTEDIFRSVQEEY-EFEGIP-LDE--IKYDDNTDVLDLIEGK-------AGLLA
MLNEECVRPK-G--NDDAFVAKALAAN---KK--------------------------SP
CLI------ASKT--NRREFGIHHYAG---KVMYDA-EGFVGSNVDTLPTDLEECAVKSN
-NEIISKHLSND------------------------KSSNLASKPK-AS-----------
---------------------------------TGKKAAPRRAKSNLVAATVWTK-----
------------------------YKSQLMSLMNMLAQTNSRYIRCIKPNTYKKPSIMQH
LSTIEQLRCAGVVAAVTLSRS--AFPNRLENSVVRFRFSTMWDRSKYPSQGNNK------
----------------------------------------------------MSPEEKMK
YDCDALLTSALKPK----------------------------------------------
------------------------------------------------------------
----------------------------------------------------------EV
KE--GKKVMKAFVVGKTRSY-----FRMGALEYLES--NRT-------------------
--------------------K-EIGTQAVS------------------------------
------------------------------------------------------------
------------------------------------------------------------
------------------------------------------------------------
--------------------------------------------------
>CaMyo51B
GESGAGKTETVKICMNHIASVQRGPTSDA-------------------------------
------------------------------------------------------------
----------------------------------------DGGAKFSDPIVQRIMESNPL
LEAFGNAKTRRNDNSSRFGKYTQLQFDMGDKSSK-----------------------AFA
----TDKASRKCNLAGSKCEVYLLEKNRVTTHDT--------TERTYHSFYQLLAA--PE
NE---------------KVEIWS----------------------ELK-------GT--N
----------YESFAYIGTPP---------------------------------------
-----------TDVIEGK-KDGDHWHTTLEILDTI-NVKGNDRRDLMRAMCIVLQLGNVS
FMKDP-NDD--------------------------------D----RSVVKD---RKEFD
KLAALMG-VTNQD----------LVDCLTERTM-KT-----------RNES-YKVPLNAD
VAKESADAFAKEIYSKLFLWLVRALNDATCAE-----LNYEG-----G------------
----MD--KHFGVIGLLDIFGFESFVRNRFEQLCIN-YANEKLQ----------------
----AKFTEDIFRSVQEEY-EFEGIP-LDE--IKYDDNTDVLDLIEGK-------AGLLA
MLNEECVRPK-G--GDDAFVAKALAAN---KK--------------------------SP
CLI------ASKT--NRREFGIHHYAG---KVMYDA-EGFVGSNVDTLPTDLGECAAKSN
-NEIICKHLNND------------------------KSTNLTKAPT-PG-----------
---------------------------------A-AKKAPRRAKSNLVAATVWTK-----
------------------------YKSQLMSLMNMLAQTNSRYIRCIKPNTYKKPSIMQH
LSTIEQLRCAGVVAAVTLSRS--AFPNRLENSVVRFRFSAMWDRSKYPSKGTKA------
----------------------------------------------------MAPEEKLS
HDCEALLTSALKPK----------------------------------------------
------------------------------------------------------------
----------------------------------------------------------EE
QE--GGKAVRAFVTGKTRSY-----FRMGALEYLEG--NRT-------------------
--------------------K-EMGTQAVS------------------------------
------------------------------------------------------------
------------------------------------------------------------
------------------------------------------------------------
--------------------------------------------------
>Stc581669
GESGAGKTETVKICMNHIASVQRGPTKGN-------------------------------
------------------------------------------------------------
----------------------------------------VEDTKFSDPIVNRIMESNPL
LETFGNAKTRRNDNSSRFGKYTQLQFDMGNASKK-----------------------QFA
----ADKASRMCNLAGSKCEVYLLEKNRVTTHDT--------TERTYHSFYQLLAA--PD
KE---------------KAEIWS----------------------ELK-------GT--D
----------YNSFAYIGTPP---------------------------------------
-----------TDTIEGK-KDGDHWQTTNEILETI-NVKGSSRRDLMRAMCVVLQLGNVS
FMKDP-KDD--------------------------------D----RSVVKD---RGEFD
KLAGLMG-VTNQD----------LVDCLTERTM-KT-----------RNET-YKVPLNAD
VAKESADAFAKEIYSKLFLWLVRALNDATCAE-----LNYED-----G------------
----MS--KNFGVIGLLDIFGFESFVRNRFEQLCIN-YANEKLQ----------------
----AKFTEDIFRSVQEEY-EFEGIP-LDE--IKYDDNTDVLDLIEGK-------AGLLA
MLNEECVRPK-G--NDDAFVAKALAAN---KK--------------------------SP
CLI------ASKT--NRREFGIHHYAG---KVMYDA-EGFVGSNVDTLPTDLEECAVKSN
-NEIISKHLSND------------------------KSSNLASKPK-AS-----------
---------------------------------TGKKAAPRRAKSNLVAATVWTK-----
------------------------YKSQLMSLMNMLAQTNSRYIRCIKPNTYKKPSIMQH
LSTIEQLRCAGVVAAVTLSRS--AFPNRLENSVVRFRFSTMWDRSKYPSQGNNK------
----------------------------------------------------MSPEEKMK
YDCDALLTSALKPK----------------------------------------------
------------------------------------------------------------
----------------------------------------------------------EV
KE--GKKVMKAFVVGKTRSY-----FRMGALEYLES--NRT-------------------
--------------------K-EIGTQAVS------------------------------
------------------------------------------------------------
------------------------------------------------------------
------------------------------------------------------------
--------------------------------------------------
>Pnau174987
GESGAGKTETVKICMNHMASCQQGPKASG-------------------------------
------------------------------------------------------------
----------------------------------------T--E--MSPIVQRILDSNPL
LEAFGNAKTSRNDNSSRFGKYIQLQFDMGDKAQQ-----------------------QFR
----SR-TEATCVLAGSKCDAYLLEKNRITGHAE--------DERTYHIFYQIIAA--KD
-----------------KTKYWS----------------------KLA-------GT--T
----------NESYKFVGHSN---------------------------------------
-----------TDTIDGM-TDGDHFANTVRVLHKI-GVTEEQLMTLMQAVIMVLQLGNMT
FS----GDD--------------------------------D----KSEITS---TKEFT
DLAELMC-LSEGT----------FEAALTQRTM-KT-----------RNET-YKVPLNPE
KAKEAAESFGKEIYARAFLWLVRAINDATAAE-----LNYKS-----G------------
----TM--SEFGIIGLLDIFGFESFVRNRYEQLCIN-YCNEKLQ----------------
----AKFTEDIFRSVQDEY-EKEGIP-LDE--ITYDDNSDVLTLIESK-------TGLLA
MLNEECVRPK-G--SDQAFVQKAISGN---KN--------------------------SP
CLF------QDKM--NRMGFGIHHYAG---KVMYDA-DGFVESNQDNLPIDLAELAALSS
-NEILAKHMTND------------------------SCTNFKSKS---------------
---------------------------------DVVKAPPKRAKSGIAGSTIWTK-----
------------------------YKAQLSSLMSKLKETQSRYIRCIKPNKPKKPILMEH
VGTIEQLRCAGVVAAVTLSRS--AFPNQLENETVSLKYWQLWDKSICPPKRTDG------
----------------------------------------------------MSAAEKLK
CDCEDILGSALKPL----------------------------------------------
------------------------------------------------------------
----------------------------------------------------------EE
INPKTGKPVTIFVCGKTKSY-----FKLGVLEFLEA--NRS-------------------
--------------------T-GLEGHSIL------------------------------
------------------------------------------------------------
------------------------------------------------------------
------------------------------------------------------------
--------------------------------------------------
>pn00G82280
GESGAGKTETVKIAMNHMASCQQGPNAKG-------------------------------
------------------------------------------------------------
----------------------------------------T--E--MSPIVLRILESNPL
LEAFGNAKTSRNDNSSRFGKYIQLQFDMGTKQQQ-----------------------EFR
----SR-TEATCVLAGSKCDAYLLEKNRVITHGE--------GERTYHIFYQIIGA--KD
-----------------KTKYWS----------------------KLA-------GT--T
----------NESFRFVGTAC---------------------------------------
-----------TDTIEKM-KDCDHFVNTVQTLGKI-GVTDEQVMTLMQAVIMVLQLGNMT
FS----GDD--------------------------------D----KSEISS---KKEFT
DLAELMC-VSEAS----------LEAGLTERTM-KT-----------RNET-YKVPLSPD
KAREAAESFGKEIYARLFLWLVRAINDATAAE-----INYKS-----G------------
----TM--DSFGIIGLLDIFGFESFARNRYEQLCIN-YCNEKLQ----------------
----AKFTEDIFRSVQEEY-EKEGVP-LDE--ITYDDNSDVLRLLESK-------TGVLA
MLNEECVRPK-G--SDSAFVQKALSGN---KN--------------------------SP
CLF------ENKL--NRCGFGIHHYAG---KVLYDA-VGFVDSNQDSLPVDLSELALLSS
-NEILQKHMTND------------------------ACNNFEKK----------------
---------------------------------DVTRAAPQRAKSSISGSTIWSK-----
------------------------YKTQLASLMTKLKETESRYIRCLKPNKPKKPILMEH
VGTIEQLRCAGVVAAVTLSRS--AFPNRLENDTVRYKYWPLWDKDNFPSKATDD------
----------------------------------------------------MSKEEQLR
WDCDALLKCCLKPL----------------------------------------------
------------------------------------------------------------
----------------------------------------------------------EE
VNPKTGKPITIFVTGKTKSY-----FKMGVVEFLES--HRA-------------------
--------------------A-GLMKHAVA------------------------------
------------------------------------------------------------
------------------------------------------------------------
------------------------------------------------------------
--------------------------------------------------
>Pnp547369
GESGAGKTETVKICMNHMASCQQGPKSTG-------------------------------
------------------------------------------------------------
----------------------------------------T--E--MSPIVLRILESNPL
LEAFGNAKTSRNDNSSRFGKYIQLQFDMGDKSQQ-----------------------EFR
----SR-TEATCVLAGSKCDAYLLEKNRVVTHAP--------EERTYHIFYQIIAA--KD
-----------------KTKYWS----------------------KLA-------GT--T
----------NESYKFVGTAI---------------------------------------
-----------TDTIEKM-KDCDHFVNTVETLGKI-GVTEEQLMTLMQAVIMVLQLGNIT
FS----GDD--------------------------------D----KSEITT---KKEFT
DLAELMC-VSETD----------LEAGLTERTM-KT-----------RNET-YKVPLNPE
KAREACESFAKEIYARSFLWLVRAINDATAAE-----VNYKS-----G------------
----SM--SSFGIIGLLDIFGFESFERNRYEQLCIN-YCNEKLQ----------------
----AKFTEDIFRSVQDEY-EKEGIP-LDE--ITYDDNSDVLRLIEAK-------TGLLA
MLNEECMRPK-G--SDSTFVQKALSSN---KN--------------------------SP
CLF------ENKM--NRCGFGIHHYAG---KVLYDA-AGFVESNQDSLPVDLSELSLLSS
-NEILAKHMTND------------------------ACNNFEKK----------------
---------------------------------EVTRAAPKRAKSSITGGTIWTK-----
------------------------YKTQLASLMSKLKETKSRYIRCLKPNKPKKPILMEH
VGTIEQLRCAGVVAAVTLSRS--AFPNRCENDTVKFKYWPLWDKDNFPSKATDD------
----------------------------------------------------MTPEEQLK
CDVEALLKCCLKPL----------------------------------------------
------------------------------------------------------------
----------------------------------------------------------EE
VNPKTGKPITIYVVGKTMAY-----FKMGVLEFLES--HRA-------------------
--------------------A-G-------------------------------------
------------------------------------------------------------
------------------------------------------------------------
------------------------------------------------------------
--------------------------------------------------
>Pnp550741
GESGAGKTETVKICMNHMASCQQGPKATG-------------------------------
------------------------------------------------------------
----------------------------------------T--E--MSPIVLRILESNPL
LEAFGNAKTSRNDNSSRFGKYIQLQFDMGDKSQQ-----------------------EFR
----SR-TEATCILAGNKCDAYLLEKNRVVTHAP--------EERTYHIFYQIIAA--KD
-----------------KTKYWS----------------------KLA-------GT--T
----------NESFRFVGTAC---------------------------------------
-----------TDTIEKM-KDCDHFVNTVETLGKI-GVTEEQLMTLMQAVIMVLQLGNIT
FS----GDD--------------------------------D----KSEIVS---KKEFA
DLAELMC-VSETD----------LEASLTERTM-KT-----------RNET-YKVPLSPD
KAREACESFAKEIYARSFLWLVRAINDATAAE-----INYKS-----G------------
----SM--TSFGIIGLLDIFGFESFERNRYEQLCIN-YCNEKLQ----------------
----AKFTEDIFRSVQDEY-EKEGIP-LDE--ITYDDNSDVLRLIEAK-------TGLLA
MLNEECMRPK-G--SDSTFVQKALSSN---KN--------------------------SP
CLF------ENKM--NRCGFGIHHYAG---KVLYDA-AGFVESNQDSLPVDLSELSLLSS
-NEILAKHMTND------------------------ACNNFEKK----------------
---------------------------------EVTRAAPKRAKSSITGGTIWTK-----
------------------------YKTQLASLMAKLKETKSRYIRCLKPNKPKKPILMEH
VGTIEQLRCAGVVAAVTLSRS--AFPNRCENDTVRFKFWPLWDKDNFPSKAIDD------
----------------------------------------------------MTKEEQLK
CDVEALLKCCLKPL----------------------------------------------
------------------------------------------------------------
----------------------------------------------------------EE
VNPKTGKPITIYVVGKTMAY-----FKMGVLEFLES--HRA-------------------
--------------------A-G-------------------------------------
------------------------------------------------------------
------------------------------------------------------------
------------------------------------------------------------
--------------------------------------------------
>Cnc128956
GESGAGKTETVKIAMNHIASCQQGPNAGS-------------------------------
------------------------------------------------------------
----------------------------------------M--E--TSPILERVVRSNPL
LEAFGNAKTVRNDNSSRFGKYIQLQFDMGTKAEQ-----------------------EFR
----SR-DKATCTLAGSKCEAYLLEKNRVSDHEP--------AERTYHIFYQIIAA--KD
-----------------KTSYWS----------------------KLA-------GT--T
----------NESFKFVGTAC---------------------------------------
-----------TTTIEGM-SDADHFANTVSTLGEV-GVVDEPLMTLMQAIIMVLQMGNIT
FIPKG-GDE--------------------------------D----KSEVEN---KKEFA
DLCELMC-IDQNI----------LEVCFTERTM-KT-----------RNET-YKVPLNPK
VARNSTESFAKEIYSRAFLWLVRAINDATAAE-----LNYKS-----G------------
----TM--KDFGIIGLLDIFGFESFVRNRFEQLCIN-YCNEKLQ----------------
----AKFTEDIFRSVQLEY-EKEGIP-LDE--IKYDDNTDVLDLIEGK-------TGLLA
MLNEECVRPK-G--EDQAFVTKALAAN---KK--------------------------SP
ALF------ANKT--NRRGFGIHHYAG---KVLYDA-DGFVEANQESLPIDLSEAASLSS
-NEILAKHMTND------------------------SCTNFDNKKA-GA-----------
-------------------------------ASEPKRGAPRRAKSNLVSPTVWAK-----
------------------------YKGQLASLMNMLKTTNSRYIRCIKPNKPKKPVLMQH
VTTIEQLRCAGVVAAVTLSRS--AFPNQMANSVVRFKFWQMWDKEKYPSIGTKD------
----------------------------------------------------MDPPVKLK
HDCEALLKCALAPL----------------------------------------------
------------------------------------------------------------
----------------------------------------------------------AE
-NDKNGKPITISVCGKTKSY-----FKFGALEYLES--HRA-------------------
--------------------A-GLDIHA--------------------------------
------------------------------------------------------------
------------------------------------------------------------
------------------------------------------------------------
--------------------------------------------------
>Fk699953
GESGAGKTETVKIAMNHIASVQRGKTVAS-------------------------------
------------------------------------------------------------
----------------------------------------D--EAFTDPVVQRILNTGPL
LEAFGNAKTRRNDNSSRFGKYTQLQFDQGDKSLK-----------------------QFA
----SK-DGVQCKLAGSKCDVYLLEKNRVTYHDS--------AERTYHIFYQLIAA--PE
SE---------------KAVFWS----------------------DMK-------GK--T
----------NESFRFVGTAC---------------------------------------
-----------TNTIEGM-SDGDHWKKTVEVLKEI-GVSGEKLKSLFGALCMVLQLGNLS
FIKDP-KDD--------------------------------D----RSVVRD---KKEFS
ALAGLMG-VTEQD----------LIDCLTQRTM-KT-----------RTET-YKVPLNAD
ASQEAADSFAKEIYLKSFLWLVRSINDATCAE-----LNYKD-----G------------
----GN--LDFGIIGLLDIFGFESFVRNRFEQLCIN-YCNEKLQ----------------
----AKFTEDIFRSVQEEY-EREGIP-LDE--ISYDDNSDVLTLIESK-------TGLLA
MLNEECVRPK-G--SDQAFAQKAIAGN---KK--------------------------SP
CLF------ENRM--NRCGFGIHHYAG---KVMYDA-VGFVESNQDTLPVDLSEAALLSA
-NEILAKHMTND------------------------SCTNFQSSGK-G------------
-------------------------------VSEPKRGAPKRAKSNITAPTIWTK-----
------------------------YKGQLSSLMTKLKQTNSRYIRCIKPNKPKKPVLMEH
LGTIEQLRCAGVIAAVTLSRS--AFPNRLENDVIRFKFWSLWDKSGYPSKATSD------
----------------------------------------------------MSASEKLK
YDCDALLSCATKPL----------------------------------------------
------------------------------------------------------------
----------------------------------------------------------EE
VNPKTGKPFTIFLVGKTRAY-----FKMGVLEFLES--HRS-------------------
--------------------S-GLVDDAIK------------------------------
------------------------------------------------------------
------------------------------------------------------------
------------------------------------------------------------
--------------------------------------------------
>Ns83816
GESGAGKTETVKICMNHMATCQQGPKGSS-------------------------------
------------------------------------------------------------
----------------------------------------S--E--MSPVVQRVLESNPL
LEAFGNAKTVRNDNSSRFGKYIQLQFDMGDKAQQ-----------------------EFR
----PR-DRATCVLAGSKCDAYLLEKNRVTSHEP--------EERTYHIFYQIIAA--KD
-----------------KTKYWS----------------------KLA-------GT--T
----------NESFRFVGTSP---------------------------------------
-----------TDTIEGM-KDGDHFVNTVRVLEEI-GVKDDALMTLMQAIIMVLQLGNIT
FSPDP-KDD--------------------------------D----RSQISS---KKEFS
DLAELMC-IPEAT----------LEASLTERTM-KT-----------RNET-YKVPLNTT
KAREGAEAFAREIYGRAFLWLVRCINDATAAE-----LNYKS-----G------------
----TM--TDFGIIGLLDIFGFESFVRNRFEQLCIN-YCNEKLQ----------------
----AKFTEDIFRSVQVEY-EKEGIP-LDE--IKYDDNSDVLNLIEGK-------TGLLA
MLNEECVRPK-G--TDQAFVQKCIAGN---KK--------------------------SP
CLF------ENKT--SRCGFGIHHYAG---KVMYDA-EGFVDSNQDTLPTDLSEVAGLCS
-NDILQNHMTND------------------------ACQNFKSKSS-EA-----------
-------------------------------PAAAKKGAPKRAKSNLVAPTVWTK-----
------------------------YKGQLSSLMTMLKKTESRYIRCIKPNKPKKPVLMEH
LSTIEQLRCAGVVAAVTLSRS--AFPNRLDNSV---------------------------
------------------------------------------------------------
------------------------------------------------------------
------------------------------------------------------------
------------------------------------------------------------
------------------------------------------------------------
------------------------------------------------------------
------------------------------------------------------------
------------------------------------------------------------
------------------------------------------------------------
--------------------------------------------------
>Pnf374602
GESGAGKTETVKICMNHMASCQQGPNAGT-------------------------------
------------------------------------------------------------
----------------------------------------G--D--MSPVVQRILESNPL
LEAFGNAKTTRNDNSSRFGKYIQLQFDMGDKAQQ-----------------------EFR
----SR-TEATCVLAGSKCDAYLLEKNRVITHDS--------SERTYHIFYQIIGA--KD
-----------------KTKYWS----------------------KLA-------GT--T
----------NESFKYVGKTS---------------------------------------
-----------TDTIEGM-KDGDHFDNTVRVLEQI-GVSDDHLMTLMQAIIMVLQLGNIT
FKKDP-SDD--------------------------------D----RSQIDS---QKEFS
DLCELMC-IPESS----------FEVSLTERTM-KT-----------RNET-YKVPLNAE
KAREATDSLAKEIYGRAFLWLVRAINDATAAE-----LNYKS-----G------------
----TM--SSFGIIGLLDIFGFESFVRNRYEQLCIN-YCNEKLQ----------------
----AKFTEDIFRSVQEEY-EREGVP-LDE--ITYDDNSDVLTLIESK-------TGLLA
MLNEECVRPK-G--SDQAFVSKAIAGN---KK--------------------------SP
CLF------VDKM--NRTGFGIHHYAG---KVMYDA-VGFVESNQDNLPADLFEAALLSS
-NEILQKHMKND------------------------SCTNFASKG---------------
--------------------------------AEPTRAAPKRAKSNLAAATIWTK-----
------------------------YKSQLSSLMTKLKQTNSRYIRCIKPNKPKKPVIMEH
VGTIEQLRCAGVVAAVTLSRS--AFPNQLENDVVRFKYWSLGDKVAYPSKATSD------
----------------------------------------------------MSPAEKLR
CDCEALLTCALKP-----------------------------------------------
------------------------------------------------------------
------------------------------------------------------------
------------------------------------------------------------
------------------------------------------------------------
------------------------------------------------------------
------------------------------------------------------------
------------------------------------------------------------
--------------------------------------------------
>Fk455450
GESGAGKTETVKIAMNHFACCQQGPKASS-------------------------------
------------------------------------------------------------
----------------------------------------S--E--MSPVVQRILESNPL
LEAFGNAKTTRNDNSSRFGKYIQLQFDMGDKSQR-----------------------EYR
----SR-TEVSCVLAGSRCDAYLLEKNRVISHDS--------EERTFHIFYQIIAA--KD
-----------------KTKYWS----------------------KLA-------GT--T
----------NESFKFVGHTD---------------------------------------
-----------TDTIEKM-KDADHFVNTVRVLEQI-GIKGDSLMSMMQAIIMVLQLGNIT
FTPDP-KDE--------------------------------D----RSQISS---TKEFS
DLCELMC-IPEDS----------FEVALTERTM-KT-----------RNET-YKVPLNPL
KARQSAASFAKEIYGRVFLWLVRAINDATAAE-----INYKS-----G------------
----TM--SDFGIIGLLDIFGFESFVVNRYEQLCIN-YCNEKLQ----------------
----AKFTEDIFRSVQEEY-EREGIP-LDE--ISYDDNSDVLTLIESK-------TGLLA
MLNEECVRPK-G--SDQAFAQKAIAGN---KK--------------------------SP
CLF------ENRM--NRCGFGIHHYAG---KVMYDA-VGFVESNQDTLPVDLSEAALLSA
-NEILAKHMTND------------------------SCTNFQSSGK-G------------
-------------------------------VSEPKRGAPKRAKSNITAPTIWTK-----
------------------------YKGQLSSLMTKLKQTNSRYIRCIKPNKPKKPVLMEH
LGTIEQLRCAGVIAAVTLSRS--AFPNRLENDVIRFKFWSLWDKSGYPSKATSD------
----------------------------------------------------MSASEKLK
YDCDALLSCATKPL----------------------------------------------
------------------------------------------------------------
----------------------------------------------------------EE
VNPKTGKPFTIFLVGKTRAY-----FKMGVLEFLES--HRS-------------------
--------------------S-GLVDDAIK------------------------------
------------------------------------------------------------
------------------------------------------------------------
------------------------------------------------------------
--------------------------------------------------
>fc13685
GESGAGKTETVKICMNHMASCQQGPRASS-------------------------------
------------------------------------------------------------
----------------------------------------S--E--MSPVVQRIIESNPL
LEAFGNAKTTRNDNSSRFGKYIQLQFDMGTQQQR-----------------------EHR
----SR-TEATCVLAGSKCDAYLLEKNRVIAHAP--------EERTFHIFYQIIAA--RD
-----------------KTKYWS----------------------KLA-------GT--T
----------NESFKFVGTTD---------------------------------------
-----------TDTIEGM-SDADHFANTVRVLEEI-GIAGDTLMTLIQAIIIVLQLGNIT
YNPDP-KDD--------------------------------D----RSIVGS---TKEFA
DLCDLMC-IPAAS----------FEVALTERTM-KT-----------RNET-YKVPLNPQ
KAREATESFAKEIYGRSFLWLVRQINDATAGE-----VNYKS-----G------------
----TM--SEFGIIGLLDIFGFESFVRNRYEQLCIN-YCNEKLQ----------------
----AKFTEDIFRSVQEEY-EREGIP-LDE--ITYDDNSDVLTLIESK-------TGLLA
MLNEECVRPK-G--SDQAFVQKAIAGN---KK--------------------------SP
CLF------ENRM--NRCGFGIHHYAG---KVMYDA-EGFVESNQDTLPTDLAEAALLSD
-NEILKNHMTND------------------------SCTNFKQKSN-GA-----------
-------------------------------VSEKKRSAPARAKSNITAPTIWTK-----
------------------------YKGQLSALMGKLQQTNSRYIRCIKPNRPKKPVLMEH
LGTIEQLRCAGVVAAVTLSRS--AFPNRL-------------------------------
------------------------------------------------------------
------------------------------------------------------------
------------------------------------------------------------
------------------------------------------------------------
------------------------------------------------------------
------------------------------------------------------------
------------------------------------------------------------
------------------------------------------------------------
------------------------------------------------------------
--------------------------------------------------
>Sro242170
GESGAGKTETVKICMNHLANVQEGPTTGSS------------------------------
------------------------------------------------------------
-----------------------------------------SSTKDSSLIVQRVLDSNPL
LEAFGNAQTRRNDNSSRFGKYTQLQFDRRGE-----------------------------
-----V-GRPVAKLAGSICEPYLLEKNRVINHDS--------QERTFHIFYQLLAA--PE
DA---------------KACVWS----------------------GLK-------GK--R
----------NADFKYVGATQ---------------------------------------
-----------TTMIEGV-SDGDQFLRTTKVLSLI-GLGDKVIREFLRALCVVLQLGNLT
FGAPG-GDA--------------------------------D----KSECIS---SKELA
GLAKLMD-LPESD----------LSVALTERTM-KT-----------KDES-YKVPLDPA
MARDSADALAKEIYGKLFLWLVNAINKATSAE-----ANYSGG----K------------
-------NKNFGIIGLLDIFGFESFEVNRFEQLCIN-YANEKLQ----------------
----QKFTEDIFRSVQAEY-KMEGVP-LAE--IKYDDNTDVLDLIEGR-------TGLCA
MLNEECVRPK-G--SGFGFVNKALAGN---RK--------------------------SP
CLV------PDMT--DRMCFGIKHYAG---KVFYNA-ENFVASNQDTLPTDLQDCASKCS
-NRLICAAFQEE------------------------PDEM--------P-----------
-------------------------------RRGSSKETPKRLRSNIMAPTVWTK-----
------------------------YKGQLSHLMTNLRSTNSRYIRCIKPNTLKKPGLMEH
NTTVEQLRYAGIVAGVTISRS--AFPNRLSNTVVYARYNGMWEKRQYPSVKSRS------
----------------------------------------------------MSIAEQVK
ADCEAVLTCALKTK----------------------------------------------
------------------------------------------------------------
----------------------------------------------------------ES
LE-KGGRTVKAFVVGKTRTY-----FRAGALEYLES--QRI-------------------
--------------------T-GLDAQATA------------------------------
------------------------------------------------------------
------------------------------------------------------------
------------------------------------------------------------
--------------------------------------------------
>Sro19g0134
GESGAGKTETVKICMNHIASVQEGPSSA--------------------------------
------------------------------------------------------------
-------------------------------------------MAEMSPVVKRILDSNPL
LEAFGNAKTRRNDNSSRFGKYLQLQFDGAGG-----------------------------
-----V-GRSVANLAGSKAEVFLLEKNRVCKHDD--------WERTYHIFYQLVAA--PD
SD---------------KAGIWD----------------------SLK-------GT--N
----------NDSFKYVGKCE---------------------------------------
-----------PMKFDGM-TDAEHYLNTTKVLKFV-GLSDSDVKKFYNAICVVLQLGNVT
FGAAG-GDA--------------------------------D----KSAVTS---AGELS
KLASLMG-LAEPE----------ITLALTERTM-KT-----------RDEC-YKVPLGPA
VAKDSADALAKEVYGKIFLWVVKAINVRTSAE-----ANYPGD----A------------
------PGKKYGIIGLLDIFGFESFGVNRFEQLCIN-YANEKLQ----------------
----QKFTEDIFKAVMDEY-KYEGIP-LQD--IKFDDNTDVLDLVESR-------TGLCA
LLNEECVRPK-G--SGEGFVNKVLAAH---KK--------------------------SP
CLV------PHKT--DRLSFGVVHYAG---LVYYEA-SGFVESNKDTLPTDLEDAATKCS
-NSIIADAFTFE------------------------KYA---------A-----------
-------------------------------AAGGTKGKPKRQKSNLMAPTVWTK-----
------------------------YKTQLSSLMTSLYATQSKYIRCIKPNTVKKPLIMEH
KTSVEQLRYAGIVAGVTISRS--AFPNRLANSVVFSRYNSMWDKDKYPSKKSGG------
----------------------------------------------------MSMPELVK
ADCEAVMECALKEK----------------------------------------------
------------------------------------------------------------
----------------------------------------------------------ET
KN-KDGKMIKAFVCGKTKTY-----FRSGALEFLES--QRV-------------------
--------------------T-GLDSQAIT------------------------------
------------------------------------------------------------
------------------------------------------------------------
------------------------------------------------------------
--------------------------------------------------
>Ac196764
GESGAGKTETVKICLNHIASTQRGQVPVN-------------------------------
------------------------------------------------------------
-----------------------------------------YSSEGHDLVVQRIVDSNPL
LEAFGNAKTRRNDNSSRFGKYLQLQFEKGVKSD---------------------------
-----M-GRRRSKLVGSKCEVYLLEKNRVVGHDT--------EERTFHIFYQLLSA--PN
EI---------------KRQFWE----------------------RLV-------GA--T
----------NESFTYVGHTK---------------------------------------
-----------TTQIEGK-QDGTCFSDTLECLREI-GITGENATTLMRAICIVMQLGNIG
FAPD--TDT--------------------------------D----RSVVST---PEELK
ALSELMG-VTEPD----------LIDAFTSRTM-KL-----------RKEA-YKVPLNAK
AAKEATDALAKEAYQKVFFWVVNAINCATAVK-----EEA--------------------
-------TMNYGVIGMLDIFGFESFLINRFEQLCIN-YANEKLQ----------------
----QKFTEDIFRNVQEEY-KFEGIP-LTE--IQYDDNTDVLDLIEGR-------TGLLA
ILNEECIRPK-G--NDFDFVQKALALN---KS--------------------------SS
CLV------LNRT--DRMSFGVQHYAG---KVMYDG-EFFVQNNQDTLPTDLQSCASKSS
-NDIIRVAGSVE------------------------ATL--------AP-----------
-------------------------------ADTSKSGARRKADSNIVAPTVWTK-----
------------------------YKSQLNNLMTALRQTRSRYIRCIKPNSSKEPLIMEH
QPVVEQLRCAGVIAGITIARS--VFPNRLDNGIVLARYSSMWDAKQYPSQRTNS------
----------------------------------------------------MTHEQRRS
SDCKALLLGALSSR----------------------------------------------
------------------------------------------------------------
----------------------------------------------------------VI
-H-ENGKTTQAFVVGKTKTY-----FRAGALEWLEA--NRL-------------------
--------------------D-GLDAQATL------------------------------
------------------------------------------------------------
------------------------------------------------------------
------------------------------------------------------------
--------------------------------------------------
>PtMyo51A
GESGAGKTETVKICMNHMASVQKGPIRPG-------------------------------
------------------------------------------------------------
------------------------------------------MEESLDPVVQRVVESNPL
LEAFGNAKTRRNDNSSRFGKYLQLQFDNSKMKES-----------------------SLT
----SR-SVSNCLLAGSKCDVYLLEKNRVCVHDD--------WERTYHIFYQLLAA--PD
DV---------------KGKFWS----------------------KLK-------GT--S
----------NKSFKYVGETD---------------------------------------
-----------TKKIEGQ-TDAEHFQHTINTLELI-GISGDKLKTLVRALCITMQCGNLT
FGAKG-GDR--------------------------------D----KSEITS---KTECS
DLAELMG-VGVND----------LNLAFTERTM-KT-----------RTDT-YKVPLNTE
AAKDAADAFAKEVYGKVFLWVVKEINAATCAE-----DNYKK-----G------------
----SMATFEYGIIGLLDIFGFESFIVNRFEQLCIN-YANEKLQ----------------
----QKFTEDVFRAVQAEY-EAEGIA-LAE--IQYDDNTDVLDLIEGR-------SGLLA
MLNEECVRPK-G--NDQDFVQKALVSN---KS--------------------------SP
CLI------VNMM--DRMSFGVHHYAG---KVMYDA-DKFVTSNQDTLPTDLEDIGLMSD
-NDIINKKHDDE------------------------AVARA------KR-----------
-------------------------------------GPPKRQRSNIVAPTVWGK-----
------------------------YKTQLASLMGNLRKTNSRYIRCIKPNMKKVPNVMEH
VPTVEQLRCAGVVAAVTLARS--AFPNRLDNSAVRFRYSSTWDKNAYPSIKNNG------
----------------------------------------------------MAHDEALR
CDCDAMMTEALKCK----------------------------------------------
------------------------------------------------------------
----------------------------------------------------------QE
ID-DKGLVKKAFVVGRTKTY-----FRAGALEYLES--NRQ-------------------
--------------------T-GFDTQAAT------------------------------
------------------------------------------------------------
------------------------------------------------------------
------------------------------------------------------------
--------------------------------------------------
>Ac191129
GESGAGKTETVKIAMNHMASVQKGPAKRG-------------------------------
------------------------------------------------------------
-------------------------------------------DGGLDPVVQRVVDSNPL
LEAFGNASTRRNDNSSRFGKYLQLQFDNSEAGMM-----------------------AFG
----DK-SVSKCKLAGSVCEVYLLEKNRIIGHDP--------EERTYHVFYQLLAA--PD
-----------------RGDYWD----------------------KLA-------GK--K
----------AADFKYVMKSP---------------------------------------
-----------LEKIEKM-TDLEHYENTVKVLKMV-GIDGKKLKDMFRAIAAVIQLGNLS
FKPKG-DD--------------------------------------GSQCST---LKEMK
ELADLLG-IAEDQ----------INLAFTERTM-KT-----------RTET-YKVPLKTD
SAKEAADSLAKEIYGKVFLWVVDQVNAATDAV-----KNYKD-----G------------
----SMS--KFGIIGMLDIFGFESFQVNRFEQLCIN-YANEKLQ----------------
----QKFTEDIFRSVQQEY-EAEGIE-LAE--IWYDDNTDVLDLIESR-------SGLLA
LLNEESIRPK-G--NDFDYVQKALQQN---KN--------------------------SP
CLI------TNKL--DRTSFGIHHYAG---KVMYDA-VGFVASNQETLPTDLEDLAMKSS
-NPLVSAEAKEA--------------------------APA------GG-----------
-------------------------------------KGPKRQKSNLVGGTVWGK-----
------------------------YKTQLSSLMTNLRKTNSRYIRCIKPNMKKVPVLMEH
MPTVEQLRCAGVVAAVTLSRS--AFPNRLDNSVVRFRYSQMWDPKAYPSKSNDS------
----------------------------------------------------MTQQQQVS
ADINAMMTCALKEK----------------------------------------------
------------------------------------------------------------
----------------------------------------------------------EE
E--IKGKICKAFVVGKTRTY-----FRAGALEYLEA--NRL-------------------
--------------------ENGLDAPAIN------------------------------
------------------------------------------------------------
------------------------------------------------------------
------------------------------------------------------------
--------------------------------------------------
>fso149030
GESGAGKTETVKIAMNHMASVQAGPSARS-------------------------------
------------------------------------------------------------
-------------------------------------------GQELDPVVARVVESNPL
LEAFGNAKTRRNDNSSRFGKYLQLQFDTSEAKLM-----------------------ALG
----NK-TESKCKLAGSKCDVYLLEKPRIVGHDP--------EERTYHIFYQLLAA--SS
SE---------------KGQFWS----------------------KLS-------NM--T
----------ADSFKYIGKPC---------------------------------------
-----------IDKIEGM-TDAQHFEHTVKTLGLV-NVKGDTLKEMMRAIIAVMLCGNLT
FAALG-GDK--------------------------------D----KAEVVS---KSELD
DLAGLIG-IDATT----------CSKAFTERTM-KT-----------KNET-YKVPLNPI
ASKDAADALAKEMYGNVFLWLVRQINAATAAE-----DNYKG-----G------------
----SMA--NFGIIGLLDIFGFESFPVNRFEQLCIN-YANEKLQ----------------
----QKFTEDIFRSVQEEY-ESEGIE-LAE--IMYDDNTDVLDLIEGR-------TGLLA
MLNEECVRPG-G--NDQDFVQKALKIN---EK--------------------------SP
CLI------VNKL--NRMSFGIHHYAG---KVLYDA-DQFVNSNTDTLPTDLEELCKSST
-NSIISEKIDVV------------------------ATTVG------GK-----------
-------------------------------------GGVKRQKSNLVGETAWGK-----
------------------------YKNQLQSLMANLRKTNSRYIRCIKPNMVKKPVLMDH
LATVEQLRCAGVVAAVTLSRS--AFPNRLDNAVTRFRYSNMWDNKAFPSKRNSD------
----------------------------------------------------MTPDQGAR
ADIEAIMTCALKSK----------------------------------------------
------------------------------------------------------------
----------------------------------------------------------EE
T--VNGKVVKAFVVGRTRTY-----FRAGALEFLEA--NRL-------------------
--------------------ENGLDAPAIH------------------------------
------------------------------------------------------------
------------------------------------------------------------
------------------------------------------------------------
--------------------------------------------------
>fso178420
GESGAGKTETVKIAMNHMASVQAGPAARS-------------------------------
------------------------------------------------------------
-------------------------------------------GQELDPVVARVVESNPL
LEAFGNAKTRRNDNSSRFGKYLQLQFDTSEAKLM-----------------------ALG
----NK-TESKCKLAGSKCDVYLLEKPRIVGHDP--------EERTYHIFYQLLAA--SS
SE---------------KGQFWS----------------------KLS-------NM--T
----------ADSFKYIGKPC---------------------------------------
-----------IDKIEGL-TDAQHYEHTVKTLGLV-NVKGDTLKEMMRAIIAVMLCGNLT
FAPLG-GDK--------------------------------D----KAEVVS---KMELD
DLAGLIG-IDATT----------CSKAFTERTM-KT-----------KNET-YKVPLNPI
ASKDAADALAKEMYGNVFLWLVRQINAATAAE-----DNYKG-----G------------
----SMA--NFGIIGLLDIFGFESFPVNRFEQLCIN-YANEKLQ----------------
----QKFTEDIFRSVQEEY-ESEGIE-LAE--IMYDDNTDVLDLIEGR-------TGLLA
MLNEECVRPG-G--NDQDFVQKALKIN---EK--------------------------SP
CLI------VNKL--NRMSFGIHHYAG---KVLYDA-DQFVNSNTDTLPTDLEELCKSST
-NSIISEKVDVV------------------------TTTVG------GK-----------
-------------------------------------GGVKRQKSNLVGETAWGK-----
------------------------YKNQLHSLMANLRKTNSRYIRCIKPNMVKKPVLMDH
LATVEQLRCAGVVAAVTLSRS--AFPNRLDNAVTRFRYSNMWDNKAFPSKRNAD------
----------------------------------------------------MTPDQGAR
ADIEAIMTCALKSK----------------------------------------------
------------------------------------------------------------
----------------------------------------------------------EE
T--VNGKVVKAFVVGRTRTY-----FRAGALEFLEA--NRL-------------------
--------------------ENGLDAPAIH------------------------------
------------------------------------------------------------
------------------------------------------------------------
------------------------------------------------------------
--------------------------------------------------
>As250025
GESGAGKTETVKIAMNHMASVQAGPSKST-------------------------------
------------------------------------------------------------
-------------------------------------------GNGLDPVVKRVVESNPL
LEAFGNASTRRNDNSSRFGKYLQLQFDNSEASLM-----------------------AFG
----GK-TESKCKLAGSTCDVYLLEKNRITYHDP--------EERTYHIFYQLLAA--PQ
SE---------------KSKYWD----------------------KLG-------SK--N
----------ADSFKYVGKSP---------------------------------------
-----------IPKIEGK-TDAEHYQETIKVLKMI-HIDDDKLIAMFRAIAAVLQLGNLG
FKEKG-GDA--------------------------------D----KSETMT---PNEMK
ELSELMA-VPEDQ----------LNLSFTERTM-KT-----------KTET-YKVPLNAT
LARDACDALAKEIYGKLFLWLVTQVNAATRAE-----DNYKG-----G------------
----SMS--SFGIIGMLDIFGFESFVVNRFDQLCIN-YANEKLQ----------------
----QKFTEDIFRSVQQEY-EAEGIE-LAE--ITYDDNTDVLDLIEGR-------GGLLA
LLNEECVRPK-G--SDFDFVQKALQQN---KT--------------------------SP
CLI------VNKL--DRMSFGVHHYAG---KVMYDA-DQFVASNQDLLPIDLGDLCATSN
-NFVIAAKIEEP------------------------K-KDK------PK-----------
-------------------------------------GPPKRAKSNLVAPTVWGK-----
------------------------YKTQLLSLMTNLRKTQSRYIRCIKPNMKKVPVLMEH
IPTVEQLRCAGVVAAVTLSRS--AFPNRIENSVVRFRFSSQWDPNATPSKDPG-------
---------------------------------------------------------NAK
ADIEAILTHALKEK----------------------------------------------
------------------------------------------------------------
----------------------------------------------------------ET
VD-KNGKVVKAFVVGKTKTY-----FRAGALEFLEA--NRL-------------------
--------------------ENGLDEPAIT------------------------------
------------------------------------------------------------
------------------------------------------------------------
------------------------------------------------------------
--------------------------------------------------
>Es622551
GESGAGKTETVKIAMNHMASVQEGPAVAL-------------------------------
------------------------------------------------------------
-------------------------------------------SGVLDPVVQRVVDSNPL
LETFGNAKTRRNDNSSRFGKYLQLQFDNSEAGLM-----------------------AFG
----PK-TESKCRLAGSKGDVYLLEKNRVVVHDT--------EERTYHIFYQLLSA--PD
AV---------------KAGFWD----------------------KLK-------GT--N
----------FDSFKYIGNTT---------------------------------------
-----------TTKIEGK-TDAEHFEQTVKTLELI-NVKGEKLTAFMRSIAAVMQIGNLA
FQEKG-GDA--------------------------------D----KSECTT---MGEIK
DLAGLMD-VSEDD----------LVLSFTERTM-KT-----------KTEQ-YKVPLNKT
MAKDACDALAKEIYGKLFLWLVQEINAATCAE-----DNYKE-----G------------
----AMSTYNFGLVGLLDIFGFESFVVNRFEQLCIN-YANEKLQ----------------
----QKFTEDIFRSVQQEY-EAEGIE-LAE--IYFDDNTDVLDLIEGR-------SGLLA
LLNEECVRPK-G--SDFDFVQKALQQN---KD--------------------------SD
CLI------TNKM--DRMSFGVHHYAG---KVMYDA-DKFVSSNQDLLPIDLGDLCMKSA
-NFIISADMEKK------------------------AAETS------GR-----------
-------------------------------------GAPKRGKSNLVGATVWGK-----
------------------------YKTQLMSLMNNLRKTSSRYIRCIKPNMKKVPILMEH
IPTVEQLRCAGVVAAVTLSRS--AFPNRIDNAVVRYRYASQWDPKATPSKSTDS------
----------------------------------------------------MTPQESAK
CDIEAILSHALREK----------------------------------------------
------------------------------------------------------------
----------------------------------------------------------ET
KS-DEGKITKAFVSGKTRTY-----FRAGALEFLEA--NRM-------------------
--------------------ENGLDAPATK------------------------------
------------------------------------------------------------
------------------------------------------------------------
------------------------------------------------------------
--------------------------------------------------
>PtMyo51B
GESGAGKTETVKICMNHMASVQKGPGKAG-------------------------------
------------------------------------------------------------
-------------------------------------------DSGLDPVVQRVVDSNPL
LEAFGNAKTRRNDNSSRFGKYLQLQFDNSEAGLM-----------------------NFG
----NK-TESKCKLAGSTCEVYLLEKSRIVAHDP--------EERTYHVFYQLLAA--PD
SE---------------KARFWT----------------------KLK-------GC--N
----------NKSFKYVGHTD---------------------------------------
-----------TTKIEGQ-SDGEHFANTVKTLDLI-NIRGDKLVAMMRAICAVLQLGNLG
FNAKN-GDA--------------------------------D----KSAVAT---IEELR
DLAELMG-VEEKD----------LTLAFTERTM-KT-----------KTEE-YKVPLNAV
AAKDACDALAKEIYGKLFLWLVSEINTATCAE-----DNYKN-----G------------
----SMS--NFGIIGLLDIFGFESFVVNRFEQLCIN-YANEKLQ----------------
----QKFTEDIFRSVQTEY-EAEGIE-LAE--IWYDDNTDVLDLIEGR-------TGLLA
LLNEECVRPQ-G--SDQAFVQKALQVN---NA--------------------------SQ
CLI------VNKM--DRMSFGIHHYAG---KVMYDA-DQFVSSNQDTLPTDLSDLCSMST
-NFVIANEMAKV------------------------EAANM------TR-----------
-------------------------------------GTPRRQKSNLVAPTAWGK-----
------------------------YKTQLLSLMTNLRKTESRYIRCIKPNMKKVPVLMEH
IPTVEQLRCAGVVAAVTLSRS--AFPNRLDNSVVRYRFSNMWDSKVFPSKRNSS------
----------------------------------------------------MTPDESLR
ADIEAIMSCALKSK----------------------------------------------
------------------------------------------------------------
----------------------------------------------------------EE
VD-EKGRVKKAFVVGKTRTY-----FRAGALEFLES--NRL-------------------
--------------------ENGLDAPAMT------------------------------
------------------------------------------------------------
------------------------------------------------------------
------------------------------------------------------------
--------------------------------------------------
>fso149020
GESGAGKTETVKIAMNHMASVQQGPKSE--------------------------------
------------------------------------------------------------
---------------------------------------ADADVTQLDPVVDRVVQSNPL
LEAFGNAKTLRNDNSSRFGKYLQLQFDNSSA--G-----------------------AVP
----SY-TRSTCKLVGSKCEVYLLEKNRVTQHTE--------MERTYHVFYQLLAA--PD
K-----------------QKYWP----------------------KLA-------GK--R
----------NEDFKYVGKSS---------------------------------------
-----------TTKIEDM-TDEEHYHHTVKVLRMV-GVDDNMLKELFVAIAIVLQCGNLV
FGAKG-GDR--------------------------------D----KSEVTT---RTEIK
DLAELLG-VDDAV----------CELAFTERTM-KT-----------RSET-YKVPLKTD
AAKEAADSFAKEVYGKIFLWVVDQVNSATNAE-----TNYQG-----G------------
----GRD--DFGIIGLLDIFGFESFKVNRFEQLCIN-YANEKLQ----------------
----QKFTEDVFRAVQEEY-ESEGIE-LAE--ITYDDNTDVLDLIEGR-------GGLLA
MLNEECVRPG-G--NDQDFVQKALMAN---KT--------------------------SP
CLI------VNKT--DRMSFGVHHYAG---KVMYDA-DKFVSSNQDTLPTDLEELGKAST
-NSIVSKTEAA-------------------------------------------------
----------------------------------DTSGKPKRQKSNIVGQTIWGK-----
------------------------YKTQLASLMTNLRTTSSRYIRCIKPNMRKVPVAMEH
VPTIEQLRCAGVVAAVTLARS--AFPNRLDNQAVKFRYNSMWDKNAYPSKQTNS------
----------------------------------------------------MTKEQQAK
CIAEAILTCALKEK----------------------------------------------
------------------------------------------------------------
----------------------------------------------------------ET
KN-KEGKIVRQFVVGHTKSY-----FRAGALEYLES--NRS-------------------
--------------------T-GLDAQATT------------------------------
------------------------------------------------------------
------------------------------------------------------------
------------------------------------------------------------
--------------------------------------------------
>fso178410
GESGAGKTETVKIAMNHMASVQQGPKSE--------------------------------
------------------------------------------------------------
---------------------------------------ADADIAQLDPVVDRVVQSNPL
LEAFGNAKTLRNDNSSRFGKYLQLQFDNSSA--G-----------------------AVP
----SY-TRSTCKLVGSKCEVYLLEKNRVTQHTE--------MERTYHVFYQLLAA--PD
K-----------------QKYWP----------------------KLA-------GK--R
----------NEDFKYVGKSS---------------------------------------
-----------TTKIEDM-TDEEHYHHTVKVLRMV-GVDDNMLKELFVAIAIVLQCGNLV
FGAKG-GDR--------------------------------D----KSEVTT---RTEIK
DLAELLG-VDDAV----------CEMAFTERTM-KT-----------RSET-YKVPLKTD
AAKEAADSFAKEVYGKIFLWVVDQVNSATNAE-----TNYQG-----G------------
----GRD--DFGIIGLLDIFGFESFKVNRFEQLCIN-YANEKLQ----------------
----QKFTEDVFRAVQEEY-ESEGIE-LAE--ITYDDNTDVLDLIEGR-------GGLLA
MLNEECVRPG-G--NDQDFVQKALMAN---KT--------------------------SP
CLI------VNRT--DRMSFGVHHYAG---KVMYDA-DKFVSSNQDTLPTDLEELGKASA
-NSIVSRTEAA-------------------------------------------------
----------------------------------DTSGKPKRQKSNIVGQTIWGK-----
------------------------YKTQLSSLMTNLRTTSSRYIRCIKPNMRKVPVAMEH
VPTIEQLRCAGVVAAVTLARS--AFPNRLDNQAVKFRYNSMWDKNAFPSKQTNN------
----------------------------------------------------MTKEQQAK
CIAEAILTCALKEK----------------------------------------------
------------------------------------------------------------
----------------------------------------------------------ET
KN-KEGKIVRQFVVGHTKSY-----FRAGALEYLES--NRS-------------------
--------------------T-GLDAQATT------------------------------
------------------------------------------------------------
------------------------------------------------------------
------------------------------------------------------------
--------------------------------------------------
>Ac192432
GESGAGKTETVKIAMNHMASVQRGYIKMDPFGH---------------------------
------------------------------------------------------------
---------------------------------------MEEGSNTLDPVVERVVESNPL
LEAFGNASTRRNDNSSRFGKYLQLQFDNKNASAV-----------------------GMI
----SI-SNSNCKLAGSKCDVYLLEKNRVITHDP--------KERTYHIFYQLLAA--SD
GD---------------KAGYWD----------------------KLK-------GK--K
----------AEDFKYVMKSP---------------------------------------
-----------LEKIEKM-TDLQHYEHTVKTLALV-GVSGDKLRTLFRAIAAVIQAGNLT
FGAKG-GDK--------------------------------D----KSEITS---TKEAA
DMAELLG-VKTDD----------VALAFTERTM-KT-----------KTET-YKVPLSES
NAKEACDAFAKEVYGKVFLWVVKQINAATRAE-----DNYKD-----G------------
----TQT--DFGIVGLLDIFGFESFVRNRFDQLCIN-YANEKLQ----------------
----QKFTEDVFRAVQLEY-EAEGIA-LAE--IKYDDNTDVLDLIEGR-------TGLLA
MLNEECIRPK-G--SDMDFVQKALAQN---KN--------------------------SP
CLI------VNKT--DRKSFGIHHYAG---KVMYDS-VGFVSSNQDLLPTDLEELMHKAD
-NEIVNKKVEED------------------------TPEPS------GG-----------
-------------------------------GGGRRGGPPKRQKSNLVGATVWGK-----
------------------------YKTQLASLMSNLRKTNSRYIRCVKPNMAKKPVLMEH
VATVEQLRCAGVVAAVTLARS--AFPNRLDNSAVRFRYSSMWDKSAYPSEKTQS------
----------------------------------------------------MSHEEALK
CDANAILLCALREH----------------------------------------------
------------------------------------------------------------
----------------------------------------------------------TY
TN-KEGELKQAFVVGKTKSF-----FRAGALEFLES--NRA-------------------
--------------------T-GLDGQACT------------------------------
------------------------------------------------------------
------------------------------------------------------------
------------------------------------------------------------
--------------------------------------------------
>As257696
GESGAGKTETVKIAMNHMASVQAGPQKLDDLYG---------------------------
------------------------------------------------------------
---------------------------------------DDAGSNELDPVVQRVVDSNPL
LEAFGNASTRRNDNSSRFGKYLQLQFDNQNK--G-----------------------GMA
----SA-SNSNCRLAGSKCEVYLLEKNRVTYHDP--------EERTYHIFYQVIAA--PD
SV---------------KSDFWD----------------------KLK-------GT--N
----------RDSFKWVGKSA---------------------------------------
-----------TKKVEGM-SDDEHFDNTCKILELV-NVHGLKLRTLVRSVCVVLQAGNIT
FGAKG-GDT--------------------------------D----KSEITS---AKEVA
EMADLMG-VSTED----------LGLAFTERTM-KT-----------KTET-YKVPLTAT
VAQEAVESFAKEVYGKIFLWVVQEVNKATKAE-----DNYQG-----G------------
----GRD--DFGIIGMLDIFGFESFVVNRFEQLCIN-YANEKLQ----------------
----QKFTEDVFRAVQLEY-EAEGIA-LAE--ISYDDNTDVLDLIESR-------TGLLA
MLNEECIRPK-G--SDYDFVQKALSQN---KT--------------------------SP
CLL------LNKT--DRMSFGVHHYAG---KVMYAA-EGFVASNQDTLPTDLEDLMMKSD
-NEIVSWKVPEA------------------------APAAK------AG-----------
-------------------------------GR----GGPRRQKSNIVGSTVWAK-----
------------------------YKTQLTSLMTSLRKTSSRYIRCIKPNMKKKPILMEH
IPTVEQLRCAGVVAAVTLARS--AFPNRLDNQGVRFRYNSMWDKNAFPTKKTSS------
----------------------------------------------------MTPEEGAR
CDAEAILTCALKIK----------------------------------------------
------------------------------------------------------------
----------------------------------------------------------EF
VD-KGGNVKQAFVVGKTKSF-----FRAGAMEYLES--NRA-------------------
--------------------T-GLDSQATT------------------------------
------------------------------------------------------------
------------------------------------------------------------
------------------------------------------------------------
--------------------------------------------------
>Es616553
GESGAGKTETVKIAMNHMASVQAGPQKIDL-LA---------------------------
------------------------------------------------------------
---------------------------------------EDGGAQDLDPVVQRVVDSNPL
LEAFGNASTRRNDNSSRFGKYLQLQFDNQNK--G-----------------------GMV
----TT-SNCNCRLAGSKCEVYLLEKNRITVHDP--------EERTYHIFYQIICA--PQ
NI---------------RVAYWE----------------------KLK-------DV--N
----------RDSFKYIGPSA---------------------------------------
-----------NKKVEGL-TDEEHYEATVKILALV-NVTGDKLKMLFRAICVVLQSGNIT
FGPKN-GDK--------------------------------D----QSEITS---LQAVA
DMADLMG-CSTED----------LGLAFTERTM-KT-----------RTET-YKVPLSAN
VATDAVDAFAKEVYGKIFLWVVQEVNSATAAE-----TNYKG-----G------------
----GQE--NFGIVGMLDIFGFESFVRNRFEQLCIN-YANEKLQ----------------
----QKFTEDVFRAVQLEY-EAEGIA-LAE--ISYDDNTDVLDLIEAR-------TGVMA
MLNEECIRPK-G--SDFDFVQKALKQN---AK--------------------------SP
CML------SNKT--DRMSFGVHHYAG---KVMYDA-EGFVASNQDTLPTDLEDLMYKST
-NDIVSKKPE--------------------------EPAAA------GG-----------
-------------------------------GR----GAPKRQKSNIVGSTVWNK-----
------------------------YKTQLASLMANLHKTSSRYIRCVKPNMKKKPNLMEH
IPTVEQLRCAGVVAAVTLARS--AFPNRLDNSAVKFRYSSMWDKKAFPSKKTDS------
----------------------------------------------------MTPEQACS
CDAEAILLGTLECK----------------------------------------------
------------------------------------------------------------
----------------------------------------------------------EY
KN-KEGETKKAFVTGKTKSF-----FRAGAIEYLEA--NRA-------------------
--------------------T-GLDSQAVT------------------------------
------------------------------------------------------------
------------------------------------------------------------
------------------------------------------------------------
--------------------------------------------------
>Sro20g0141
GESGAGKTETVKICMNHIASVQKGRDIKS-------------------------------
------------------------------------------------------------
---------------------------------------GG----EIDPVVRRVLNSNPL
LEAFGNAKTTRNDNSSRFGKYTQLQFHRPEDEMA-----------------------GSI
----DL-ANTICKLAGSKCEAYLLEKNRVTGHED--------VERTYHIFYQILAA--PD
AE---------------KTKLWD----------------------GLK-------GT--D
----------FNSYKYVGDTD---------------------------------------
-----------TKKIEGM-TDAQHFEKTRETLELI-HLGGDKYTMLMRAILVVMQTGNLT
FGPRE-GDS--------------------------------D----KSDCTS---KKELK
GLAELMG-VPEDA----------LNKAFTERTM-KT-----------RGET-YKVPQDAK
TAKESADAFAKEVYGKLFLWLVSGINEATKAE-----KNFEG-----G------------
----GLASSDFGIIGLLDIFGFESFLINRFEQLCIN-YANEKLQ----------------
----QKFTEDIFRSVQAEY-IEEGIA-LAE--ITYDDNTDVLDLIEGR-------TGLCA
LLNEECVRPK-G--SDEAFVNKALAQN---KK--------------------------SP
CIV------VNHM--DRMSFGIHHYAG---KVMYSA-EFFVVRNQDTLPTDVEELMQIST
-NEIVSHVAV-D------------------------NEP---------------------
-----------------------------------AKAKPGRQKSNIVGKTIWTK-----
------------------------YKTQLATLMTDLRKTTSRYIRCIKPNKPKKPSVMEH
VGTVEQLRCAGVVAAVTITRS--AFPNRLDHAPAYRRFLPLKPAAAG---KADK------
----------------------------------------------------NDIKALLA
ELMDSALASLVQGE----------------------------------------------
------------------------------------------------------------
----------------------------------------------------------GE
N------TKKAYVIGKTKIY-----FRAGAMEYLES--ERL-------------------
--------------------K-GCDKWAVIMQRVYRGYCVRKKLGGINGYKMQAKAPKAI
T-----------------------------------------------------------
------------------------------------------------------------
------------------------------------------------------------
--------------------------------------------------
>Srog255450
GESGAGKTETVKIAMNHMASVQRGPVEAS-------------------------------
------------------------------------------------------------
---------------------------------------SNPEEKFEDPVVNRVLQSNPL
LETFGNAKTTRNDNSSRFGKYTQLQFDCL-EIVP-----------------------GNI
----DR-TKSRCHLGGSKCEAYLLEKNRVTGHTE--------PERTYHVFYQILAA--PD
DQ---------------KASFWS----------------------GLK-------GS--T
----------FDSFKYVGATS---------------------------------------
-----------TTKIEKR-TDAEWFEGTCETLSLI-NLGGDKLIALMRAITAVLQCGNLA
FGALG-GDA--------------------------------D----KSECTS---KDVLA
GLSDILG-VAEPE----------LNLAFTERTM-KT-----------RNET-YKVPLNAE
TAKNSCDAFAKEVYGKLFLWLVEGINEATKAE-----NNYSRA----D------------
----GQDPGEFGIIGLLDIFGFESFVINRFEQLCIN-YANEKLQ----------------
----QKFTEDIFRSVQLEY-EAEGIE-LAE--ITFDDNTDVLDLIEGR-------TGLCA
MLNEECVRPK-G--SDEAFVQKALGAN---KK--------------------------SP
CLL------VNNM--DRMGFGIHHYAG---KVMYSA-QFFVERNQDTLPTDLEDAMMKSS
-NFIVAHK-PAP------------------------AAD---------------------
-----------------------------------AGKAPKRQKSNIVGSTIWAK-----
------------------------YKTQLASLMGSLRKTQSRYIRCLKPNKAKVPVKMEH
IGTVEQLRCAGVVAAVTISRS--AFPNKLPNDTVRLRFSGFWDKAAYPAASS--------
---------------------------------------------------------DLK
DECFAMMTCALKEK----------------------------------------------
------------------------------------------------------------
----------------------------------------------------------AE
G------DKVAFAVGKTKTY-----FRSGALEYLEA--NRA-------------------
--------------------A-GLEVHCIP------------------------------
------------------------------------------------------------
------------------------------------------------------------
------------------------------------------------------------
--------------------------------------------------
>Sro1365g26
GESGAGKTETVKIAMNHMASVQRGPVSES-------------------------------
------------------------------------------------------------
---------------------------------------G--NDSFEDPVVNRVLQSNPL
LETFGNAKTTRNDNSSRFGKYTQLQFDVN-DRNT-----------------------NMV
----DL-SKSTCKLAGSICEAYLLEKNRVTGHTE--------PERTYHIFYQILAA--PE
DQ---------------KASFWS----------------------GLK-------GT--N
----------FDSFKYVGNTA---------------------------------------
-----------TTKIEKR-TDAEWFEGTCETLSLI-NLGGDKLTALMRAITATMQCGNLA
FGPQA-GDA--------------------------------D----KSECTS---KKELA
DLADIIG-VAEAE----------IQLAFTERTM-KT-----------RNET-YKVPMNAD
SAKAGCDAFAKEVYGKLFLWLVAGINEATKAE-----NNYPIP-----------------
-------CSEYGIIGLLDIFGFESFVINRFEQLCIN-YANEKLQ----------------
----QKFTEDIFRSVQAEY-EAEGIE-LAE--ITFDDNTDVLDLIEGR-------TGLCA
MLNEECVRPK-G--SDEAFVQKALGAN---KK--------------------------SP
CLI------VNNM--DRMGFGIHHYAG---KVMYSA-LYFVERNQDTLPTDLEEAMFKSS
-NFIIAYKVPEA------------------------PAA---------------------
-----------------------------------AGKAPKRQKSNIVGSTIWAK-----
------------------------YKTQLSSLMTNLRKTRSRYIRCIKPNKAKVPVKMEH
IGTVEQLRCAGVVAAVTITRS--AFPNRMENAVARMRYNTMWDKKKYPTTRTDD------
----------------------------------------------------DPLDVGLG
KDCDALFTCALIEK----------------------------------------------
------------------------------------------------------------
----------------------------------------------------------QE
G------DKKAFVVGKTRTY-----FRAGALEYLEA--NRA-------------------
--------------------A-GMDGQAKQ------------------------------
------------------------------------------------------------
------------------------------------------------------------
------------------------------------------------------------
--------------------------------------------------
>Coh52566
GESGAGKTETVKILMNHLASLHRQEQSQD-------------------------------
------------------------------------------------------------
------------------------------------------TTTDTSHIVQRVLDSNPL
LEAFGNAKTTRNDNSSRFGKYIQLQFDNEDPYTA-----------------------QLK
----GK-RLPNCVLAGSLCKTYLLEKSRVVSHEN--------PERNYHIFYQLLDS--PL
HF---------------RQKVWPE---------------------KLV-------PP--D
SLAKQNKPMPPSTFRCLGNPD---------------------------------------
-----------KILIEGK-TDHQNFAKTVDALHLI-GIREEKLVSLFRAICVVMQLSNLT
FDKDP-KDD--------------------------------D----RSIIVS---QDELK
LLADLLG-LPSIN---------DIEKALTYRTV-VS-----------RNDR-VEVPLNVH
QAIDVCNAFAKEIYAKVFDWLVRTINQATRAE-----DTYPHAQ-E--------------
-------VDKFGIIGLLDIFGFESFKINRFEQLCIN-YANEKLQ----------------
----QKFTLDTFRSVQAEY-EFEGIE-LAD--LNFDDNADVLNLIEGR-------MGFIA
VLNEECIRPR-G--NDLAFVQKVYAMNGTG---------------------------ADT
PLV------DNRF-YKNDEFGIKHYAG---PVKYNA-THFVQKNTDIIPLDLVECASKCT
-NAIVRAEFAPP------------------------PEIPPAKAT---------------
----------------------------------PGPPGRRKKR---GTATVWTK-----
------------------------FRSQLAELMDSLSRTRSRYIRCVKPNTQKKPKIMNH
ASTVEQLRCAGVVAAVTVSRA--LFPNRLTHAVTLERFACLHPVVLDK------------
-----------------------------------------------------SHEDWSR
RAVEGLLAAA--------------------------------------------------
------------------------------------------------------------
------------------------------------------------------------
------------------------------------------------------------
------------------------------------------------------------
------------------------------------------------------------
------------------------------------------------------------
------------------------------------------------------------
--------------------------------------------------
>Tss245833
GESGAGKTETVKIMMNHLAALEGSS-----------------------------------
------------------------------------------------------------
-------------------------------------------SPATSLVVRRVLESNPL
LEAFGNARTSSNDNSSRFGKYIQLQFDAEDPYAA-----------------------QLK
----GR-QVPSCVLAGSRCRTYLLEKGRVAGHDG--------MERSFHVFYQLLAA--PQ
DF---------------REQVWPE---------------------GLR-------G----
-----SHSVPPQTFACLGVPS---------------------------------------
-----------TDTIEGK-ADGQHHHVTVGALRLI-GVTEDRLVMLYRAICVVLQLSNLV
FSPHP-DDD--------------------------------D----KTHI-A---PDGLA
LLSELMG-FDTPA---------TVERALTYRTV-VT-----------RHER-LSVPLGPV
AAADVRDAFAKEIYGAAFDWLVGTINGATAAE-----ETYEARG-D--------------
-------VEKFGIIGLLDIFGFESFEVNRFEQLCIN-YANERLQ----------------
----QKFTADTFRSVQHEY-ESEGIP-LGE--LRYDDNADVLGLIEGR-------MGLIA
ILNEECIRPK-G--NDAIFVSKVYTMNVHDDVGARKK----------AARGKKTAA-VAV
PLV------KEIA-FRELEFGIRHYAG---PVRYHA-AGFVKKNMDNVPSDLTECAGKCG
-NALIREELTKK------------------------AVAVPARNA---------------
----------------------------------PGKPGLNRRKSTLSSPTVWSK-----
------------------------FKSQLVELMEGLGKTRSRYVRCVKPNKEKKPRVMDN
VSAVEQLRCAGVVAAVTVSRA--LFPNRLTHEGALDRFSFLGGRAPGGGA----------
----------------------------------------------------HVPEGQSR
KNVERLLGVSLRTL----------------------------------------------
------------------------------------------------------------
----------------------------------------------------------ET
-TADDGSVVKAFVCGNSRVY-----FRHGALEHLES--ARV-------------------
--------------------D-SLGD----------------------------------
------------------------------------------------------------
------------------------------------------------------------
------------------------------------------------------------
--------------------------------------------------
>CaMyo51A
GESGAGKTETVKICMSHLASIQNLTPKQRQKQRVLNAA----------------------
------------------------------------------------------------
------------------------VSSASSVASSALSTTGSASAPANSEIVQRVLDSNPL
LEAFGNAKTLRNDNSSRFGKYIQLQFDNPLSHQLHNASSIDDMAVAATGMSSRQQVLAQS
----TG-TASRCILAGSKCEVYLLEKSRVISHAE--------GERTFHIFYQLLAA--PE
EY---------------KATVWS----------------------GLE-------DT--D
----------NESFCYVGWTD---------------------------------------
-----------TNTIEGR-SDEDRFQLTLNSLALV-GVIDDKLKALLRAICIVLQLGNLE
FAPLD-D--------------------------------------DKCVIST---DEELM
ELAELMD-VPPDE----------LAVALLVRTV-TA-----------KGET-FQVPLKAE
TAKDSTDAFAKEIYAKTFLWLVRTINDATCAE-----NNYRNASFD--------------
-------HQRFGVIGLLDIFGFETFEVNRFEQLCIN-YANEKLQ----------------
----QKFTQDIFRSVQTEY-EFEGIE-LGE--ITYDDNTDVLDLVEGG-------MGLLA
LLNEECVRPK-G--SDKTFVFKAQAMN---KD-----------------------N---A
VWI------REPH-YSATSFGIRHYAG---KVTYDS-NGFVTKNMDTLPTDLQDCAAKSS
-NAILAKELTNE------------------------AMMNPFAPVQSSTKAPETAAAAAA
PKK--KKKRPKGARGRPGGAPTASSASAPTSRP-GHHMPRRSVKSNLVAETVWTK-----
------------------------FKTQLSRLMTQLNDTRTRYIRCIKPNSKKRPRLMEH
TMAVEQLRCAGVVAAVTISRS--AFPNRLDHDVVLERFKSLWPHGVTPDSGTSTSLM---
--------D-------------------G------D-SSQ---HASE---SDDMGTSAVR
GAVDRLLTRA--------------------------------------------------
------------------------------------------------------------
------------------------------------------------------------
------------------------------------------------------------
------------------------------------------------------------
------------------------------------------------------------
------------------------------------------------------------
------------------------------------------------------------
--------------------------------------------------
>Cnc118727
GESGAGKTETVKILLGDLASVQRGPN----------------------------------
------------------------------------------------------------
----------------------------------------AKSEANNNGIVQRVLDSNPL
LEAFGNAQTLRNDNSSRFGKFLQLQFDHQ-------------------------------
--------PGKCVLAGSKCEVYLLEKSRVTLHHP--------EERTYHVFYQLLAA--PE
DV---------------KREIWE----------------------DFQ-------DT--D
----------AESFDYVGWSE---------------------------------------
-----------TDTIEGK-TDAERFQMTVDALKLV-GIESETLLTLWRAICTVLQLGNLE
FEPTS-D--------------------------------------DECRVSS---IDELD
DLSSLMG-VPASD----------LSRAFTIRNV-KA-----------KSEN-FQVFMTAE
KAQESADAFAKEIYAKTFLWLVRSINDATCAE-----KNYKHNK----------------
-------GGDFGIIGLLDIFGFESFEVNRFEQLCIN-YANEKLQ----------------
----QKFTQDIFSSVQEEY-EAEGIE-LEE--ITYDDNTDVLDLVEGK-------MGLLA
FLNEECMRPK-G--SDKAFVFKAQASN---MS-----------------------N---P
CFF------RDKH-APDCEFGIRHYAG---AVVYDA-TNFVVKNSDTLPSDLLQCAAMST
-NHIIANELNND------------------------SMTSTRSR-------PEP------
-KK-----QR-----RK-----------QRTSL-LSSKQMTRKNSNIAAETVWTK-----
------------------------FRSQLGRLMDSLSSTQTRYIRCIKPNTKKSSFIMEH
EATVNQLRYAGVVAAVTISRS--AFPNRLEHLVVLEKFKSLFPKGNHIKV----LND---
--------Q-------------------H-----------------------LDPEERIF
SAVEILLTIALKKM----------------------------------------------
------------------------------------------------------------
----------------------------------------------------------EM
-E-RDNTVFRAFVMGKSRAY-----FRAGALEFLEG--ERL-------------------
--------------------R-YLGDFAIV------------------------------
------------------------------------------------------------
------------------------------------------------------------
------------------------------------------------------------
--------------------------------------------------
>fc13219
GESGAGKTETVKILMHNLASIQEETNAAKK------------------------------
------------------------------------------------------------
---------------------------------------NSKAGKQEYSIVQRVLDSNPL
LEAFGNATTLRNDNSSRFGKYLQLQYDITST-----------------------------
-----G-GSSPAILAGSKCEVYLLEKSRVTHHHD--------SERTYHIFYQLLAA--PE
EL---------------KIAIWD----------------------GLE-------DT--D
----------TESFCYVGPTE---------------------------------------
-----------INVIEGK-TDSERFQLTLQALELI-GVRGEILQMLLRAICVVLQLGNIE
FVPAQ-LES--------------------------------SENHDASDISS---IDELE
ELSELMG-MSDIDDD--SKISIALRKALTVRSI-EA-----------RGEV-FAVPLTPV
KAKESTDAFAKEIYAKAFLWLVRTINDATSSE-----KNYRRVDSQ--------------
-NKIASSRIEFGVIGLLDIFGFETFEVNRFEQLCIN-YCNEKLQ----------------
----QKFTQDIFRSVQVEY-ENEGIQ-LEE--ITYDDNTDVLDLVEGR-------MGLLA
FLNEECVRPK-G--SDKTFVYKAQAMN---KE-----------------------N---R
CFF------RDKH-AADTEFGIFHYAG---KVVYDA-TNFVVKNTDNLPSDLLDCAKLSS
-NAIIANELTNE------------------------DMMNPLNNSGSSSTNTGS------
-KK-----KK-----RP-----------KSAHN-TTSQRLKKRTSNIVSETVWTK-----
------------------------FKSQLSRLMETLNETKTRYIRCIKPNSIKAPLLMNH
ISTVEQLRCAGVVAAVTISRS--AFPNRLEHISVLDRFKSLWPKGDHIVV----LQN---
--------E-------------------T-----------------------LDVDARCK
KATDILLTLALREM----------------------------------------------
------------------------------------------------------------
----------------------------------------------------------EF
-E-KNGSKFRAFVMGKTRAY-----FRAGALEFLEA--ERM-------------------
--------------------K-YLGSYAVT------------------------------
------------------------------------------------------------
------------------------------------------------------------
------------------------------------------------------------
--------------------------------------------------
>pn00G28380
GESGAGKTETVKILMHDLASIQEERFAIDTTSA-YASTS---------------------
------------------------------------------------------------
------------------------TSTSTSISTSTSTAAKAKATQDNNEIVQRVVDSNPL
LEAFGNATTLRNDNSSRFGKYLQLQYDIASSSSD----------------------KSGA
----TA-GIGSGILAGSKCEVYLLEKSRVTHHHD--------SERTYHIFYQLLAA--PE
EL---------------KIAIWD----------------------GLE-------NT--D
----------SESFCYVGETE---------------------------------------
-----------IDVIEGK-TDAERFQLTLQALELI-GVRGEILQMLLRAICIVLQLGNID
-------------------------------------------------------IEELE
ELSELMG-MNDVDADAGTKISAALRKSLTVRNV-EA-----------RGEV-FAVPLTPA
KAKESADAFAKEIYAKTFLWLVRTINDATCAE-----KNYRTGSVN-ANA-------NVH
ANAHAKAPTEFGIIGLLDIFGFETFEVNRFEQLCIN-YCNEKLQ----------------
----QKFTQDIFRSVQVEY-EQEGIE-LEE--ITYDDNTDVLDLVEGR-------MGLLA
FLNEECVRPK-G--SDKTFVYKAQAMN---KE-----------------------N---R
CFF------RDKH-AADTEFGIHHYAG---KVVYDA-TNFVKKNTDTLPSDLLNCAKLSS
-NAIIANELNND------------------------EMMNPMHKGAASASTGGA------
-KK-----KK-----RP-----------KAAQA-ASTRTLKRRSSNIVAETVWTK-----
------------------------FKSQLSRLMDTLSDTKTRYIRCIKPNTQKSPLLMEH
ASTVEQLRCAGVVAAVTISRS--AFPNRLEHISILDRFKSLWPKGDHIAV----LKN---
--------E-------------------H-----------------------LDIDERCK
KATDILLTLALKQM----------------------------------------------
------------------------------------------------------------
----------------------------------------------------------EF
-E-KNGSRFRAFVMGKTRAY-----FRAGALEFLEA--ERM-------------------
--------------------K-HLGTYVVA------------------------------
------------------------------------------------------------
------------------------------------------------------------
------------------------------------------------------------
--------------------------------------------------
>As272321
GESGAGKTESVKICLHHIASVQEGTAGQFDIDDES-------------------------
------------------------------------------------------------
------------------------------DDPSASRATNTTSTTSTSPVVQRVLDSNPL
LEAFGNAQTVRNDNSSRFGKYIQLQFDVEDPVNA----------------------V-YA
----GH-TMPSCVLAGSKCEVYLLEKSRVVHHEP--------EERTYHIFYQLLAS--DN
AI---------------KAEIWS----------------------GLE-------DT--D
----------QESFCYVGHTE---------------------------------------
-----------LNTIEGL-SDQERFHKTVESLALV-GVKGEKKLTLFRSIAIVLQLGNLV
VEPDP-EDE--------------------------------D---SRAIITS---QDELK
ELAELMG-VESNL----------LESSVLIRTI-EA-----------RNEE-FKVPMNAT
QAKDSCDAFAKEIYAKTFLWLVRCINDATCAE-----KNYQSTPV---------------
-------SSGFGTIGLLDIFGFESFETNRFEQLCIN-YANEKLQ----------------
----QKFTQDIFRSVQNEY-EAEGIE-LGE--IRYDDNTDVLDLVESR-------SGLLA
VLNEECVRPG-G--NDKAFVMKIEQMN---KG-----------------------S---P
SLV------RQNH-YDAFEFGVRHYAG---EVLYNS-EGFVHKNIDTLPKDLKECATKSS
-NIILANHMEDD------------------------SMMNASNGSSSAV---AK------
-KK-----AP-----KK-----------APQKK-GGSRSLQKKGSALVGQTVWTK-----
------------------------FKGQLTALMANLGKTRTRYIRCIKPNTMKQPLVMEH
KSTVEQLRCAGVVAAVTISRS--AFPNRLEHDTVLDRFKALWRSNAQQREARQNAQE---
--------T-------------------T-----------------------QDPTAQNK
AMADDLLTNAMHDL----------------------------------------------
------------------------------------------------------------
----------------------------------------------------------ET
-VSKDGTVIKAFVMGNTRTY-----FRAGALEFLEA--ERL-------------------
--------------------K-HLGFWAAD------------------------------
------------------------------------------------------------
------------------------------------------------------------
------------------------------------------------------------
--------------------------------------------------
>Ac187054
GESGAGKTESVKICLHHIAAVQKGLYHHDSHKSVYVDE----------------------
------------------------------------------------------------
---------------------------DESEHG----HVPSKRTYESSPIVQRVLDSNPL
LEAFGNAKTIRNDNSSRFGKYIQLQFDGEDLTKA----------------------A-YA
----NK-LIPSCVLAGSVSEVYLLEKSRVVLHEE--------DERTYHIFYQLLAA--PE
GI---------------KRSFWD----------------------GLE-------NT--D
----------NESFVYIGWTD---------------------------------------
-----------THSIEGK-TDSESFQKTMESLALI-GIEGERLKTLMRSICIVMQLGNIV
FEDDP-NDS--------------------------------D---K-STVAT---MEEFE
ALGELMG-VSTSD----------LLASLTIRTM-RA-----------RNEE-FKVPLNAT
QAKDSCDAFAKEIYAKAFLWLVRCINEATSAE-----RNYQGG-R---------------
-------KSGFGTIGLLDIFGFESFGTNRFEQLCIN-YANEKLQ----------------
----SKFTHDIFRSVQQEY-ESEGIE-LDE--IRYDDNTHVLDLVEGR-------TGLLA
VLNEECVRPG-G--SDKAYVSKVESLN---KG-----------------------N---D
CFI------REKH-FDVYVFGVKHYAG---PVIYDA-TGFVTKNMDTFPTDLQDCARKSS
-NSILARELGNN------------------------SMISKEEPTKK-------------
--R-----PAAKKALKI---------------K-ESPATPAKNSSNIIGVTVWTK-----
------------------------FKNQLTDLMTTLSSTRSRYIRCIKPNTRKEPMLMEH
ATTVEQLRCAGVVAAVTISRS--AFPNRLEHSIVLERFKSLWGKGKQLEAMDEAA-----
--------D-------------------I-----------------------EDEFESIR
FIASKLLESALEE-----------------------------------------------
------------------------------------------------------------
------------------------------------------------------------
------------------------------------------------------------
------------------------------------------------------------
------------------------------------------------------------
------------------------------------------------------------
------------------------------------------------------------
--------------------------------------------------
>Sro402g135
GESGAGKTETVKILMNDLASVQRDAQTFASKPNSSSDLM---------------------
------------------------------------------------------------
------------------------KKKKPSLMGDPNSNKAPPPTQSTSVIVQRVLDSNPL
LEAFGNAKTLRNDNSSRFGKYIQLQFHGEDPEAA----------------------A-RC
----GK-QLPGCVLAGSKVEVYLLEKNRVVSHEE--------EERTFHIFYQLLNA--PE
AI---------------KAEIWA----------------------GLE-------DT--D
----------NESYSYVGFTE---------------------------------------
-----------TEAIEGL-SDEERFQHTVDSLALV-GVQGDSLKMLMRAICIVLQLGNLV
FEPDQ-RDD--------------------------------D---K-TEITA---TDELD
GLSELMG-VAQKD----------LIAALTLRTV-RA-----------RGEE-YKVPLNSE
KARDSTDAFAKEIYAKTFLWLVRQINDATCAE-----RNYDGD-K---------------
-------KDGFGIIGLLDIFGFESFEVNRFEQLCIN-YANEKLQ----------------
----QKFTQDIFRSVQAEY-EYEGIE-LGE--ITYDDNTDVLDLVEGR-------MGLLS
FLNEEGVRPK-G--SDKSFVSKVDSMN---KD-----------------------S---P
CWY------REKA-WSDTEFGIVHYAG---KVVYDA-TNFVTKNMDTLPSDLEDCAFKST
-NDILANALKND------------------------GMMNVEVKKRRAS-----------
-KR-----P---------------------PTN-QKAKRNANRRGSIAADSVWTK-----
------------------------FRGQLTNLMTSLDTTRSRYIRCIKPNQVKLPLEMEH
LSTIEQLRCAGVVAAVTISRS--AFPNRLEHEIVLERFKSLWGKGVYPS--EQVL-----
--------A-------------------E-----------------------YEFDEQPK
FLVEKLLEHALKEL----------------------------------------------
------------------------------------------------------------
----------------------------------------------------------AS
-E-KKGQIVRAFVIGKSRAY-----FRAGSLEFMEA--ERL-------------------
--------------------K-FLSVWALE------------------------------
------------------------------------------------------------
------------------------------------------------------------
------------------------------------------------------------
--------------------------------------------------
>PtMyo51E
GESGAGKTESVKICLNHIASVQQGHAHGS-------------------------------
------------------------------------------------------------
-----------------------------------------DDVDFESPIVQRVLDSNPL
LEAFGNAKTVRNDNSSRFGKYIRLQFDAEDPVDA----------------------A-YA
----GR-SVPSCRLAGSKCEVYLLEKSRVVTHEE--------EERTYHIFYQLLAA--EE
DV---------------KTKIWG----------------------GLA-------DT--D
----------NESFSYVGFTD---------------------------------------
-----------TDTIEGN-SDAERFQHTIDSLALI-GIKDEKLMNLMRAICIVLQLGNLI
FEKDE-KDD--------------------------------T---H-TAITS---EDEFT
ALAELMD-IPKDE----------LLPALTIRTM-RA-----------RNEE-FKVPLNEV
QSKDSCDAFAKEIYAKTFLWLVRAINDATCAE-----LNYDGK-K---------------
-------KANFAVIGLLDIFGFESFTTNRFEQLCIN-YANEKLQ----------------
----QKFTQDIFRSVQAEY-ETEGIE-LEE--ITYDDNTDVLDLVEGR-------MGLLA
VLNEECVRPG-G--SDRGFVSKVQAMN---KE-----------------------S---P
CFL------REKQ-FEECVFGVRHFAG---RVIYDA-NGFVTKNMDTLPSDLQDCAKKSS
-NMILVHELSNE------------------------AMMNSLEVK---------------
-TK-----KPRKSSPKV-----------KKP-------PPAKRGSNLVGDTVWTK-----
------------------------FKSQLTSLMTNLTKTRTRYIRCIKPNPLKAPLVMQH
VSTIEQLRCAGVVAAVTISRS--AFPNRLEHEAVLYRFKSLWGKGEQHLADLKVL-----
--------D-------------------I-----------------------DDPDLKSR
TLVDRLLGSALKDL----------------------------------------------
------------------------------------------------------------
----------------------------------------------------------QN
-QINDETLVKAFVIGNTRAY-----FRAGALEHLEA--ERV-------------------
--------------------K-KLGVWVVE------------------------------
------------------------------------------------------------
------------------------------------------------------------
------------------------------------------------------------
--------------------------------------------------
>fso14410
GESGAGKTETVKILLSHLASVQRGRNAKPL------------------------------
------------------------------------------------------------
--------------------------------------PDVPHQKQHDPIVQRVLDSNPL
LEAFGNAKTVRNDNSSRFGKYLQLQFDAEDPAAA----------------------A-FA
----GK-TAPSCVLAGSKCEVYLLEKSRVCLHEE-------DTERTYHIFYQLLAA--PE
EQ---------------KIKFWK----------------------GLE-------DT--D
----------NESFCYVGHTD---------------------------------------
-----------THEIEGK-SDAERFQYTVDSLALV-GIEGETLRNLMRVICIVLQLGNLI
FDPDA-TDD--------------------------------G---K-TVISD---EADLL
ALAELMG-VTSTD----------LQSALTIRTI-VA-----------RNEE-FKVPLNST
AAKESCDAYAKEIYAKTFLWLVRTVNDATCAE-----MNYEGG-R---------------
-------KSGFGLIGLLDIFGFESFETNRFEQLCIN-YANEKLQ----------------
----QKFTQDIFRSVQQEY-EFEGIE-LGE--ITYDDNTDVLDLVEGR-------MGLLA
FLNEECLRPG-G--NDKGFVSKVQAMN---KE-----------------------N---P
CFI------RENH-FHECEFGIHHYAG---RVIYDA-DAFVTKNMDTLCKDLQEISAKST
-NPIIAKEMVND------------------------SMVNLATSSGAIGASKAK------
-KK-----APARAAAQQ-----------KSSKP-GMTASNRQNSSSIAQDTVWTK-----
------------------------FKSQLTSLMSSLKLTRTRYIRCIKPNTFKEPLVMQH
QSTVEQLRCAGVVAAVTISRS--AFPNRLEHEIVTDRFKSAWKPGQLIKAEESA------
----------------------------A-----------------------ENLEERPR
ILAQALLTSALKPL----------------------------------------------
------------------------------------------------------------
----------------------------------------------------------AY
-VNETGHTVQAFVLGRSRTY-----FRAGALEFLES--ERL-------------------
--------------------K-RLATWATL------------------------------
------------------------------------------------------------
------------------------------------------------------------
------------------------------------------------------------
--------------------------------------------------
>fso133620
GESGAGKTETVKILLSHLASVQRGRSAKPL------------------------------
------------------------------------------------------------
--------------------------------------PDVPHQKQHDPIVQRVLDSNPL
LEAFGNAKTVRNDNSSRFGKYLQLQFDAEDPAAA----------------------A-FA
----GK-TAPSCVLAGSKCEVYLLEKSRVCLHEE-------DTERTYHIFYQLLAA--PE
EQ---------------KVKFWK----------------------GLE-------DT--D
----------HESFCYVGHTD---------------------------------------
-----------THEIEGK-SDAERFQYTVDSLALV-GIEGETLRNLMRVICIVLQLGNLI
FDPDE-TDD--------------------------------G---K-TVISD---EADLL
ALAELMG-VTSTD----------LQSALTIRTI-IA-----------RNEE-FKVPLNST
AAKESCDAYAKEIYAKTFLWLVRTVNDATCAE-----MNYEGG-R---------------
-------KSGFGLIGLLDIFGFESFETNRFEQLCIN-YANEKLQ----------------
----QKFTQDIFRSVQQEY-EFEGIE-LGE--ITYDDNTDVLDLVEGR-------MGLLA
FLNEECLRPG-G--NDKGFVSKVQAMN---KD-----------------------N---P
CFI------RENH-FHDCEFGIHHYAG---RVIYDA-DAFVTKNTDTLCKDLQEISAKST
-NPIIAKELVND------------------------SMVNTATSSGASGASKAK------
-KK-----APARAANQQ-----------KSSKP-GMTASNRQNSSSIAQDTVWTK-----
------------------------FKSQLTSLMSSLKLTRTRYIRCIKPNTLKEPLVMQH
QSTVEQLRCAGVVAAVTISRS--AFPNRLEHEVVTDRFKSAWKPGQLIKAEESA------
----------------------------A-----------------------ENLEERPR
ILAQALLTSALKPL----------------------------------------------
------------------------------------------------------------
----------------------------------------------------------AY
-LNETGHTVQAFVLGRSRTY-----FRAGALEFLES--ERL-------------------
--------------------K-RLATWATL------------------------------
------------------------------------------------------------
------------------------------------------------------------
------------------------------------------------------------
--------------------------------------------------
>Tn2858
GESGAGKTETVKIVMRHLSSVTSGAG----------------------------------
------------------------------------------------------------
--------------------------------------------EKSSRVVQRVLDGQPL
LEAFGNAKTVRNDNSSRFGKFIQMEFDVEDATQA-----------------------AFS
----GR-AIPNCVLAGSVCETYLLEKSRVVSHEE--------GERGYHIFYQVLAA--SD
DA---------------KQKYMP----------------------HLS-------KK--S
----------QADFRYIGATE---------------------------------------
-----------PVKIDGL-FDDERFKITLDALKLL-DMSEDKLQTLFKAITCVMQLGNIT
FAEDP-DDS--------------------------------E----KSVISS---LDELV
TLSEWIG-VPKDK----------VERSLTYRTI-VA-----------GKEQ-YEVPLKVT
DARDGCDAFAKEIYQQIFEWLVREINHKTCAE-----NNYDDA-EQ--------------
-------VEEYGLIALLDIFGFESFEINRFEQLCIN-YTNEKLQ----------------
----QKYTVDIFRSVQEEY-TQEGIE-LGN--IQFVDNVEVLRLIEGK-------IGIIS
VLNEECVRPK-G--NDISFVSKVKEIN---KE-----------------------M---S
ALV------SEKL-HKPTEFAIEHYAG---VVKYDS-TMFVQKNTDTLPKDMIDCACLSS
-NEIIKVELKAA------------------------ADAKLVTGA---------------
--------------------------------AG----RG----R-TNTITVATK-----
------------------------FKSQLTSLMNDITQTNTRYIRCIKPNPQKVPNEMDM
FSSSEQLRCAGVVAAVTISRV--AFPNRLTHETALERFSCLSHVTLDSLVEKRKE-----
--------------------------------------------------SSENDTSGYK
EIVQDTFDELLKD-----------------------------------------------
------------------------------------------------------------
-----------------------------------------------------------Q
EKEDEGKLVKAFECGSSRVY-----FRLGALESLEA--KRL-------------------
--------------------I-ALGVFATAIERIVRGFTARSLYWKLIS---ASIVSQAN
ARRTVGRKKFLRAKQNAI-----------------NIECWVRCVYAKRELKRLVRNKAAT
K-----------------------------------------------------------
------------------------------------------------------------
--------------------------------------------------
>Txa13665
GESGAGKTETVKIVMRHLSSVTSGAG----------------------------------
------------------------------------------------------------
--------------------------------------------DKSSLVVQRVLDGQPL
LEAFGNAKTVRNNNSSRFGKFIQMEFDVEDATQA-----------------------AFS
----GR-AIPNCVLAGSVCETYLLEKSRVVSHEE--------NERGYHIFYQLLAA--SD
EN---------------KEMYMP----------------------YLL-------GK--S
----------GTDFRYIGACD---------------------------------------
-----------PIKIDGM-FDDEKFQETLDALRIL-EMTEDKLRMLFQAISCVLQLGNIS
FAKDP-DDD--------------------------------E----RSVVDS---GEELS
VLAQWIG-VPDQA----------VARALTHRTI-VA-----------GKEQ-YEVPLKVG
DARDGCDAFAKEIYQQIFDWLVREINQMTCAA-----NNYDDA-DQ--------------
-------VQEYGLIALLDIFGFESFKINRFEQLCIN-YTNEKLQ----------------
----QKYTIDIFRSVQEEY-THEGIE-LGN--IQFADNVDVLRLIEGK-------IGIIS
VLNEECVRPK-G--NDKSFVSKVKEIN---KD-----------------------V---P
ALI------NEKL-HKPTEFAIEHYAG---VVKYDA-TMFVQKNTDALPKDIIDCACMST
-NGIIQVELKAA------------------------ADAKIGGLA---------------
--------------------------------AGGAQGRS--KRG-SSMVTVATK-----
------------------------FKSQLSSLMNDITQTNTRYIRCIKPNPQKVPLEMDM
FSSSEQLRCAGVVAAVTISRV--AFPNRLMHETALERFSCLSNITVESLIDQRQE-----
--------------------------------------------------RSENDETGYK
EIVRNIFDTLLKD-----------------------------------------------
------------------------------------------------------------
-----------------------------------------------------------M
EKEDEGEIVKAFECGNSRVY-----FRLGALESLEA--KRL-------------------
--------------------V-ALGVFATSIERIVRGFTARSIFLKLTY---GTIASQAN
ARRVVGRKKFLRAKENAI-----------------NIECWVRCLYAKRELKRLTREKAAT
TIESGWRTVMALSVLKKSIAATIL------------------------------------
------------------------------------------------------------
--------------------------------------------------
>Coh50269
GESGAGKTETVKIVMSYLATVQSDASDD---G----------------------------
------------------------------------------------------------
-------------------------------------------MPSSSAVVAKVLDSNPL
LEAFGNAKTVRNDNSSRFGKYIQLEFDAENANDA-----------------------AFA
----GR-SIPSCVLAGSQCETYLLEKSRVVGHEK--------EERTYHIFYQLLAA--PE
SF---------------KKKLWN----------------------GFE-------TK--D
----------MTNFKYVGHTD---------------------------------------
-----------TSRIEGK-SDAERFHATIQALSLL-GISDSSIDTLFEAIATVLQLGNLV
FAPDP-NNE--------------------------------E----GSVLTS---TDQLQ
ALSAIMG-VTADD----------IAAVLTYRTV-SA-----------RGES-FRVPLRDF
EARDGVDAFAKEIYQNVFDWVVKKINEGTCAE-----HNYDGGNND--------------
-------PDSFGTIGLLDIFGFESFKVNRFEQLCIN-YANEKLQ----------------
----AKYTVDIFKSVQEEY-EFEGID-LCA--IEFGDNTSVLKLIEGR-------MGLIA
VLNEECVRPK-G--NDSSFVSKVYTLN---KD-----------------------S---D
ILI------ANKM-YRPYEFAIHHYAG---PVKYNA-TLFVSKNTDVVPPDLLECAGRCT
-NSLIREELVFA------------------------ARAKLA------------------
-----------------------------------SAPKG--RGKSKSGATVWTK-----
------------------------FRSQLTSLMATISETKTRYIRCIKPNRAKQPRIMDH
RSAVEQLRCAGVIAAVTISRV--AFPNKLTHGGAVERFWCLADTPFDAD---ADA-----
--------------------------------------------------GPQ-------
--VEALLDRRL-------------------------------------------------
------------------------------------------------------------
-----------------------------------------------------------R
HMEKETDGAKPYVMGKTRVY-----FRAGAMEHLEA--KRL-------------------
--------------------L-ALGVVATVMQRYIRKFVERHKYRRLRL---SSIVAQAK
FRNFVARRTYLSQQKNAL-----------------L------------------------
------------------------------------------------------------
------------------------------------------------------------
--------------------------------------------------
>Chne777327
GESGAGKTETVKIVMSHLASVQVNDSLE--------------------------------
------------------------------------------------------------
-------------------------------------------EGRDNIVVKRVLDSNPL
LEAFGNAKTVRNDNSSRFGKYIQLQFDVEDATQA-----------------------AYA
----GK-DLPSCVLAGSMCETYLLEKSRVVGHEA--------SERTYHIFYQLLAA--PE
AV---------------KAVIWE----------------------GLE-------NT--N
----------NASFKYIGETD---------------------------------------
-----------TTVIEHR-SDGERWQLTVDALALI-GIKGEIFKELMRAICITMQLGNLT
FEIDP-DNE--------------------------------D----GSFISS---KDELS
RLSDLMG-VNTGD----------IEKSLTFRTI-IA-----------PKES-YCVPLRAA
TAKGTCDAFAKEIYQQAFDWLVSSINEATCAE-----KNYDDA-QN--------------
-------VVEYGRIGLLDIFGFESFQVNRFEQFCIN-YANEKLQ----------------
----SKYNLDIFSSVQEEY-DYEGIT-MPD--VAFSDNSEVVNLIEGR-------MGLVS
MLNEECLRPH-G--NDASFVSKAKKVN---QD-----------------------I---E
AMV------ANPL-HSPTQFAVRHYAS---EVIYDA-RFFVQKNNDAVPQDLVDCASMST
-NSLVSNNMKEA------------------------AELKA-------------------
-----------------------------------TVSKS--RGK-SSKLSVSSK-----
------------------------FRSQLTSLMSNISTTKTRYIRCIKPNPDKLPLKVNL
SSSLEQLRCAGVVAAVTISRA--SYPNRLTHEAVIDRFSCLSSGFDSEE---ELE-----
--------------------------------------------------ENEF------
--IINMMTNLLAEF----------------------------------------------
------------------------------------------------------------
----------------------------------------------------------KE
DNTNNSSKINPFECGKNRIY-----FRAGALEYLES--KRM-------------------
--------------------V-KLGELATS------------------------------
------------------------------------------------------------
------------------------------------------------------------
------------------------------------------------------------
--------------------------------------------------
>Pa294624
GESGAGKTETVKILMSHMASIQSRDS--DTDG----------------------------
------------------------------------------------------------
-------------------------------------------ATGMNNVVRRVVESNPL
LEAFGNAKTVRNDNSSRFGKYTQLQFDVEDRTTA-----------------------QFS
----GR-AVPHCLLAGSYCDTYLLEKSRVVGHEP--------AERTYHIFYQLLSA--SA
DM---------------KKKWWGA---------------------GLS-------GK--G
----------FDDFNYVGNTS---------------------------------------
-----------TLKIEGQ-SDAEKCDKTVEILSLI-GVNDEKLTTLMRAVCAVLQLGNIT
FAPDP-ENS--------------------------------D----NSIISS---TDELQ
KLADLMG-ISLDD----------LTTALLCRTV-VA-----------GKEV-YSVPMNAS
AAKDGCDAFAKEIYQQIFDWLVKVINEATCAE-----SNYEDI-KD--------------
-------VEEFGIIGLLDIFGFESFKVNRFEQLTIN-YANEKLQ----------------
----QKYTLDIFRSVQDEY-EMEGIE-LGD--VTFSDNAHVLSLVEGR-------MGIIS
VLNEECVRPK-G--NDVSFVSKIKTLN---KD-----------------------T---G
CLI------VDRL-HRPTEFAIEHYAG---AVKYDA-SNFVQKNTDLLPTDLINCACKSS
-NELINTELKAA------------------------ADARP-------------------
---------------------------------NIGGGR-----K-KSIQTVGEK-----
------------------------FKAALSVLMANISKTKTRYVRCIKPNPEKEPLKTNL
KSSVEQLRCAGVVAAVTVSRV--AFPNRLTHETTFERFYCL-------------------
------------------------------------------------------------
------------------------------------------------------------
------------------------------------------------------------
------------------------------------------------------------
------------------------------------------------------------
------------------------------------------------------------
------------------------------------------------------------
------------------------------------------------------------
------------------------------------------------------------
--------------------------------------------------
>Spt825250
GESGAGKTETVKIVMTHLAAVQSLAKPNSSDS----------------------------
------------------------------------------------------------
-------------------------------------------PKESSAVVKRVLDSNPL
LEAFGNAKTVRNDNSSRFGKYTQLQFDVEDADEA-----------------------AFS
----GK-SLPDCVLAGSYCDTYLLEKSRVVSHES--------AERTYHIFYQVLSA--PE
AD---------------RKQIWG----------------------GLD-------GK--G
----------FDDFKFVGHTD---------------------------------------
-----------TLIIEGT-DDLHKFHQTRDALGII-GVAGDKFNHLMRAVCTVLQLGNLV
FIPDP-AND--------------------------------E----NSIISN---TDELA
KLSDVTG-VSVDE----------LNKALINKTV-TA-----------GKES-YVVPLNTA
AAKDGCDAFAKEIYQQVFDWLVRTINEATSAE-----FNYGDD-KE--------------
-------VEQFGIIGLLDIFGFESFKINRFEQLCIN-YTNEKLQ----------------
----QKYIVDVFRSVQDEY-EYEGIG-MVD--LPISDNAEVLNLVEGK-------IGVLA
ILNEECLR-K-G--KDTSFVSKIKTMN---KD-----------------------S---G
SLI------ADRL-HRPTEFGIEHYAG---PVKYDA-TNFVQKNMDALPMDLIDCAIKST
-NDIMRVELQAV------------------------ADAKAADAA---------------
--------------------------------AALTGGRG--RGG-KKAVTVGSK-----
------------------------FKAQLATLMINVGKTRTRYVRCIKPNPEKKPRRMNL
RSSVEQLRCAGIVAAVTVSRV--AFPNRLTHETTIDRFKCLMDEETDLD---EKK-----
--------------------------------------------------APEL---SSK
EEVEVMLTKLLKA-----------------------------------------------
------------------------------------------------------------
-----------------------------------------------------------K
EVTEEGEVVKGFVCGKTRVY-----FRLGSLELLES--QRL-------------------
--------------------E-ALGLLARV------------------------------
------------------------------------------------------------
------------------------------------------------------------
------------------------------------------------------------
--------------------------------------------------
>Exs572690
GESGAGKTETVKIIMSHLASIQSTGAITEDQG----------------------------
------------------------------------------------------------
-----------------------------TLPRPEPAEEHISHNPRDNCVVRRVLDSNPL
LEAFGNAKTVRNDNSSRFGKYIQLQFDVEDSTEA-----------------------AYK
----GK-TVPSCLLAGSYCETYLLEKSRVVGHEE--------AERTYHIFYQLLAA--PQ
DV---------------KAGIWD----------------------GLM-------GA--T
----------TESFRYVGGGSGNGD-----------------------------------
--------AGADTLIEGR-TDGEKWENTVDALETI-GIVGDKLRTLMRSICVVLQLGNLE
FGADP-NND--------------------------------D----ASVITN---ADELS
KLASLMG-IDAEA----------IAKALTFRTI-TAG--------GRGKES-YTVPLRPA
SAKDSCDAFAKEIYARSFDWLVRTINEATCAE-----QNYDDA-AD--------------
-------VEEFGVIGLLDIFGFEAFQVNRFEQLCIN-YANEKLQ----------------
----QKYTLDVFSSVQEEY-EYEGIA-LGD--ISYSDNAEVLRLIEGR-------MGLIA
VLNEECVRPN-G--NDTSFVSKVKTVN---KD-----------------------T---A
SLI------DERL-HRPTEFAICHYAG---PVKYDA-TNFVTKNTDTLAKDLIECAATSD
-NELIAQELQNS------------------------VKAKAEQAA---------------
--------------------------------A-AAPTLG--RGR-SGAVTVSAN-----
------------------------FRSQLTSLMHNIGKTKTRYVRCIKPNPEKKPIEVDL
LSSTEQLRCAGVVAAVNVSRA--AFPNRLMHRTALERFSCLSSESIAEY---DEK-----
--------------------------------------------------E---------
------------------------------------------------------------
------------------------------------------------------------
------------------------------------------------------------
------------------------------------------------------------
------------------------------------------------------------
------------------------------------------------------------
------------------------------------------------------------
------------------------------------------------------------
--------------------------------------------------
>Ld1933214
GESGAGKTETVKIVMSHLAAIQSSGS----------------------------------
------------------------------------------------------------
---------------------------------D----------GGSSGIVKRVLDSNPL
LEAFGNAKTVRNDNSSRFGKYIQLEFDVEDATSA-----------------------SFK
----GR-AVPTCTLAGSRCETYLLEKSRIVGHEP--------EERGYHIFYQVLDS--PK
EY---------------KTSLWS----------------------ELS-------DL--D
----------GTSFKYIGHTD---------------------------------------
-----------TTVIEGR-TDGETWQRTSDALSTV-GIVGDTLSTLMRAVVIVMQLGNLT
FGPDP-TNE--------------------------------D----NSIITS---DDELA
KLAGLMG-VSSDD----------VKAALTVRTV-VA-----------GKEV-YKVPLNAT
DAKDSCDAFAKEIYQQIFDWLVTKLNEATCAE-----LNYAEA-SE--------------
-------VSEFGIVGLLDIFGFESFKINRFEQLCIN-YTNEKLQ----------------
----RKYTTDIFQSVQDEY-EYEGIE-LCD--LAYEDNSDVLNLIEGR-------MGLIA
VLNEECVRPR-G--NDSAFVSKIKTMN---KD-----------------------V---D
CLI------QEKL-HRPTEFGINHYAG---PVKYDA-SFFVKKNMDAIPQDLLDCAGKCS
-NNLISVELKRA------------------------AEA--KQSS---------------
--------------------------------E--QKSTG--RGR-KAAMTISTK-----
------------------------FRGELNSLMSSIESTRTRYIRCIKPNKAKKPKIVNM
TSAMDQLRCAGVVAAVSISRA--AFPNRLTHEVALERFMCLADEIDTVN---EEK-----
--------------------------------------------------KVEDDSSGLR
GKVEEVMSFLLKA-----------------------------------------------
------------------------------------------------------------
-----------------------------------------------------------Q
ETVKDGETVKAYVCGKSRIY-----FLAGALEYLES--ERL-------------------
--------------------L-ALGDRSVI------------------------------
------------------------------------------------------------
------------------------------------------------------------
------------------------------------------------------------
--------------------------------------------------
>Dib1598327
GESSAGKTETVKIIMSHLASIQGPEGSN--------------------------------
------------------------------------------------------------
-------------------------------PPP----------SSSSTVIKRVLDSNPL
LEAFGNAKTVRNDNSSRFGKFIQLQFDVENTTSA-----------------------FFS
----GG-AVPRCVLAGSNCETYLLEKSRVVEHKD--------SERTYHIFYQLIAA--PD
DF---------------KAQVWD----------------------GLV-------GT--T
----------NSSFRYVGDCE---------------------------------------
-----------PLTLDGL-TDAEQFQKTVNALSLV-NITDNKLNTLMRAICTVLQLGNIA
IAPDS-SDN--------------------------------E----KACINS---QDELE
KLAELMG-IDVED----------ANKALTTRTI-TA-----------GRDS-YIVPMKVE
ESRDSIEAFAKEIYQRAFDWLVRSINDATSAE-----HIYENV-AD--------------
-------VVEFGLIGLLDIFGFESFNNNRFEQFCIN-YANEKFQ----------------
----QKYTLDIFRSVQDEY-TREGID-LDE--ITYSDNSEVLKLIEGR-------MGLIA
ILNEECVRPK-G--NDASFVSKLKSVN---SE-----------------------L---S
VLV------SERL-HRPTEFGIDHYAG---PVKYNA-DMFVQKNQDSLPKDLLDCACKSS
-NDLIRTELKAK------------------------AEA--STAA---------------
--------------------------------P-KKAPRG--RAK-KSSLTVGTK-----
------------------------FRTQLVSLMAHISKTRTRYIRCIKPNPEKVPIKMNL
LSSAEQLRCAGVVSAVTISRV--AFPNRLTHETA--------------------------
------------------------------------------------------------
------------------------------------------------------------
------------------------------------------------------------
------------------------------------------------------------
------------------------------------------------------------
------------------------------------------------------------
------------------------------------------------------------
------------------------------------------------------------
------------------------------------------------------------
--------------------------------------------------
>Dib1540071
GESGAGKTETVKIVMSHLASILGSEGSN--------------------------------
------------------------------------------------------------
-------------------------------PTP----------SSSSAVIKRVLDSNPL
LEAFGNAKTVRNDNSSRFGKYIQLQFDVEDATAA-----------------------SFS
----GR-AVPRCVLAGSNCETYLLEKSRVVGHED--------PERTYHIFYQLIAA--PD
DF---------------KTQLWD----------------------GLV-------GT--K
----------NSSFRYVGDCE---------------------------------------
-----------PLKVDGL-TDAEQFQKTVNALSLV-NITDNKLNTLMRAICTVLQLGNIA
IAPDS-SDN--------------------------------E----KACINS---QDELE
KLAELMG-IDVED----------ANKALTTRTI-TA-----------GRDS-YIVPMKVE
ESRDSIEAFAKEIYQRAFDWLVRSINDATSAE-----HIYENV-AD--------------
-------VVEFGLIGLLDIFGFESFNNNRFEQFCIN-YANEKFQ----------------
----QKYTLDIFRSVQDEY-TREGID-LDE--ITYSDNSEVLKLIEGR-------MGLIS
ILNEECIRPN-G--NDACFISKLKKVN---KD-----------------------V---S
VLV------DERL-HCPTEFGIDHYAG---HVKYNA-DMFVKKNTDLLPKDLLDCACKSS
-NDLICTELKAK------------------------ADA--SAAA---------------
--------------------------------P-KAAPGG--RAK-KSILTVGTK-----
------------------------FRTQLTSLMANISKTRTRYVRCIRPNTESVPIKMNL
SSSAEQLRSVGVVSAVIIPRV--AFPNRLTHEAA--------------------------
------------------------------------------------------------
------------------------------------------------------------
------------------------------------------------------------
------------------------------------------------------------
------------------------------------------------------------
------------------------------------------------------------
------------------------------------------------------------
------------------------------------------------------------
------------------------------------------------------------
--------------------------------------------------
>Dib1598328
GESSAGKTETVKIIMSHLASIQGPEGSN--------------------------------
------------------------------------------------------------
-------------------------------PPP----------SSSSTVIKRVLDSNPL
LEAFGNAKTVRNDNSSRFGKFIQLQFDVENTTSA-----------------------FFS
----GG-AVPRCVLAGSNCETYLLEKSRVVEHKD--------SERTYHIFYQLIAA--PD
DF---------------KAQVWD----------------------GLV-------GT--T
----------NSSFRYVGDCE---------------------------------------
-----------PLTLDGL-TDAEQFQKTVNALSLV-NITDNKLNTLMRAICTVLQLGNIA
IAPDS-SDN--------------------------------E----KACINS---QDELE
KLAELMG-IDVED----------ANKALTTRTI-TA-----------GRDS-YIVPMKVE
ESRDSIEAFAKEIYQRAFDWLVRSINDATSAE-----HIYENV-AD--------------
-------VVEFGLIGLLDIFGFESFNNNRFEQFCIN-YANEKFQ----------------
----QKYTLDIFRSVQDEY-TREGID-LDE--ITYSDNSEVLKLIEGR-------MGLIS
ILNEECIRPN-G--NDACFISKLKKVN---KD-----------------------V---S
VLV------DERL-HCPTEFGIDHYAG---HVKYNA-DMFVKKNTDLLPKDLLDCACKSS
-NDLICTELKAK------------------------ADA--SAAA---------------
--------------------------------P-KAAPGG--RAK-KSILTVGTK-----
------------------------FRTQLTSLMANISKTRTRYVRCIRPNTESVPIKMNL
SSSAEQLRSAGVVSAVIIPRV--AFPNRLTHEAA--------------------------
------------------------------------------------------------
------------------------------------------------------------
------------------------------------------------------------
------------------------------------------------------------
------------------------------------------------------------
------------------------------------------------------------
------------------------------------------------------------
------------------------------------------------------------
------------------------------------------------------------
--------------------------------------------------
>Ht1881793
GESGAGKTETVKIVMSHLASVQGSECGN--------------------------------
------------------------------------------------------------
-------------------------------PTP----------SSSDAVIKRVVDSNPL
LEAFGNAKTTRNNNSSRFGKYIQLQFDVEDATSA-----------------------SFS
----GR-AVPRCVLAGSNCETYLLEKSRVVGHED--------PERTYHIFYQLIAA--PD
DV---------------KEQLWD----------------------GLK-------GT--K
----------NSSFRYVGDCT---------------------------------------
-----------PLKIDGL-TDAEQWVKTVNALSLV-GVVDDKLTTLMRAICTVMQLGNLT
VGPDP-SDD--------------------------------E----KSIITS---QDELE
KLASLMG-METED----------VAKALTTRTV-TA-----------GRES-YAVPMKVD
ESRDACDAFAKEIYERVFDWLVRNINAATTAE-----HNYEDA-AD--------------
-------VAEFGLVGLLDIFGFESFKINRFEQLCIN-YANEKLQ----------------
----GKYLLDIFRSVQDEY-EYEGIA-LGD--VPFTDNSEVLKLIEGR-------MGLVA
ILNEECVRPS-G--NDTSFVSKLKTVN---KD-----------------------I---S
VLV------NERL-HRPTEFGIEHYAG---PVKYNA-EMFVQKNTDVLPKDLLDCACKSS
-NDLISTELKAK------------------------AEA--SAAA---------------
--------------------------------P-T-TGRG--RSK-KSALTVGTK-----
------------------------FRTQLTSLMANISKTRTRYIRCIKPNPEKEPVKLDL
LSSAQQLRCAGVVSAVTISRV--AFPNRLTHETA--------------------------
------------------------------------------------------------
------------------------------------------------------------
------------------------------------------------------------
------------------------------------------------------------
------------------------------------------------------------
------------------------------------------------------------
------------------------------------------------------------
------------------------------------------------------------
------------------------------------------------------------
--------------------------------------------------
>Dib1487030
GESGAGKTETVKIVMSHLASILGSEGSN--------------------------------
------------------------------------------------------------
-------------------------------PTP----------SSSSAVIKRVLDSNPL
LEAFGNAKTVRNDNSSRFGKYIQLQFDVEDATAA-----------------------SFS
----GR-AVPRCVLAGSNCETYLLEKSRVVGHED--------PERTYHIFYQLIAA--PD
DF---------------KTQLWD----------------------GLV-------GT--K
----------NSSFRYVGDCE---------------------------------------
-----------PLKVDGL-TDAEQFQKTVNALAIV-NIKDEKLNTLMRAICTVLQLGNLT
IAKDP-SDD--------------------------------D----KCCITS---QDELE
KLAGLMG-MDAEE----------VTKALTTRTV-TA-----------GKES-YTVPMKVD
ESRDSIDAFAKEIYERVFDWLVRAINGATSAE-----HNYEDA-AD--------------
-------VAEFGLVGLLDIFGFESFKINRFEQLCIN-YANEKLQ----------------
----QKYTMDIFRSVQEEY-EFEGIA-LGD--VAFSDNSEVLKLIEGR-------MGLIA
ILNEECVRPK-G--NDASFVSKLKSVN---SE-----------------------L---S
VLV------SERL-HRPTEFGIDHYAG---PVKYNA-DMFVQKNQDSLPKDLLDCACKSS
-NDLIRTELKAK------------------------AEA--STAA---------------
--------------------------------P-KKAPRG--RAK-KSSLTVGTK-----
------------------------FRTQLVSLMAHISKTRTRYIRCIKPNPEKVPIKMNL
LSSAEQLRCAGVVSAVTISRV--AFPNRLTHETA--------------------------
------------------------------------------------------------
------------------------------------------------------------
------------------------------------------------------------
------------------------------------------------------------
------------------------------------------------------------
------------------------------------------------------------
------------------------------------------------------------
------------------------------------------------------------
------------------------------------------------------------
--------------------------------------------------
>Dib1540069
GESGAGKTETVKIVMSHLASILGSEGSN--------------------------------
------------------------------------------------------------
-------------------------------PTP----------SSSSAVIKRVLDSNPL
LEAFGNAKTVRNDNSSRFGKYIQLQFDVEDATAA-----------------------SFS
----GR-AVPRCVLAGSNCETYLLEKSRVVGHED--------PERTYHIFYQLIAA--PD
DF---------------KTQLWD----------------------GLV-------GT--K
----------NSSFRYVGDCE---------------------------------------
-----------PLKVDGL-TDAEQFQKTVNALAIV-NIKDEKLNTLMRAICTVLQLGNLT
IAKDP-SDD--------------------------------D----KCCITS---QDELE
KLAGLMG-MDAEE----------VTKALTTRTV-TA-----------GKES-YTVPMKVD
ESRDSIDAFAKEIYERVFDWLVRAINGATSAE-----HNYEDA-AD--------------
-------VAEFGLVGLLDIFGFESFKINRFEQLCIN-YANEKLQ----------------
----QKYTMDIFRSVQEEY-EFEGIA-LGD--VAFSDNSEVLKLIEGR-------MGLIS
ILNEECIRPN-G--NDACFISKLKKVN---KD-----------------------V---S
VLV------DERL-HCPTEFGIDHYAG---HVKYNA-DMFVKKNTDLLPKDLLDCACKSS
-NDLICTELKAK------------------------ADA--SAAA---------------
--------------------------------P-KAAPGG--RAK-KSILTVGTK-----
------------------------FRTQLTSLMANISKTRTRYVRCIRPNTESVPIKMNL
SSSAEQLRSVGVVSAVIIPRV--AFPNRLTHEAA--------------------------
------------------------------------------------------------
------------------------------------------------------------
------------------------------------------------------------
------------------------------------------------------------
------------------------------------------------------------
------------------------------------------------------------
------------------------------------------------------------
------------------------------------------------------------
------------------------------------------------------------
--------------------------------------------------
>Txa16959
GESGAGKTETVKILMNHLASVQNAAQLFDIDNAS--------------------------
------------------------------------------------------------
-------------------------------------AMNTPGKSIKSDIVQRVLDSNPL
LEAFGNAKTVKNDNSSRFGKYLQLQFDAEDPQHA-----------------------AYA
----GR-SMPRCVMAGSKCEVYLLEKSRVVSHNV-------GTERSYHIYYQLLAS--E-
-E---------------RSTIWE----------------------GL--------ER--D
----------MEDFGYVGYTD---------------------------------------
-----------THIIEGK-SDAERYKLTKEALALI-GVEGETFLQLMRAICIVLQLGNQM
LEPDP-DDE--------------------------------E----RSIITS---TEELE
SLSSLMG-INPEA----------ITKALTERTV-RA-----------RNEH-FMVPLKAD
KAMDSRDALAKEIYAKTFLWLVRKINDATCAE-----WNYDKRGSN--------------
-------NMRFGLIGLLDIFGFESFETNRFEQLCIN-YANEKLQ----------------
----QKFTQDIFMSVQAEY-EFEGIP-LGQ--ISYEDNVDVLKLVEGR-------MGLIA
ILNEECVRPK-G--ADISFVRKVISTCNGNKS-----------------------G-GSS
ALW------MERK-FRDCQFGIKHYAA---NVLYDA-DGFVQKNMDTLPPDLLECAKQSS
-NPIVSKELENE------------------------SMMNKKG-----------------
-----------------------SS---SSASARKRGLISRKSSTRLVQSTVWSQ-----
------------------------FRSQLNSLMALLGETRTRYIRCIKPNTEKKPKSMMQ
SSTMEQLRCAGVVAAVIISRS--AFPNRLEHSTVLERFILLKRTRKKYYIDNDND-----
----------------------------------------------------NNNNSTQE
DDVPKM------------------------------------------------------
------------------------------------------------------------
------------------------------------------------------------
------------------------------------------------------------
------------------------------------------------------------
------------------------------------------------------------
------------------------------------------------------------
------------------------------------------------------------
--------------------------------------------------
>Ldd353503
GESGAGKTETVKILMRHLASLSGLSD----------------------------------
------------------------------------------------------------
------------------------------------------EGNESARVVKKVLDSNPL
LEAFGNAKTMRNDNSSRFGKYIQLQFSNTTTS----------------------------
-----P-LQVNCSLAGSMCETYLLEKSRVVGHTN--------GERSYHIFYQLLGA--PD
DY---------------KRNLWS----------------------GLA-------NT--D
----------VESFNYVGYTD---------------------------------------
-----------THSIEGL-TDAERWPKTVASLAQV-GVEGETLRELMKSICVVLQLGNLV
FEPDP-DNE--------------------------------D----NSVITS---DTELD
ALADLMG-VSNEL----------LSKSLTIRTM-TA-----------RTEV-YKVPLNAT
AAKDGCDALAKEVYSKMFDWLVGAINKATSSN-----N----------------------
---------AKSRIGLLDIFGFESFEVNRFEQLCIN-YANEKLQ----------------
----QKFTMDIFRSVQEEY-EFEGIE-LAD--VTFSDNSDVLNLVEGR-------MGIIA
VLNEECVRPR-G--NDVAFVSKVYTMN---KE-----------------------N---V
TLI------VDKF-HRDYEFGINHYAG---PVVYDS-NQFVQKNMDTLPTDLLECVKQSS
-NSLMCNEFSKK------------------------APEPAA------------------
----------------------------------KKKTASRRTSNSLVSQTVWTK-----
------------------------FKTQLVSLMENISSTRTRYIRCIKPNQQKKPKVMEP
ISTVEQLRCAGVVAAVTISRS--AFPNRLSHHVTLEKFASLCSSKVVEYHKEEMK-----
------------------------------------------------------EDEDYI
EDVNKMLSVLLKPF----------------------------------------------
------------------------------------------------------------
----------------------------------------------------------E-
---DINKGSQSFVCGKTKVY-----FRAGALEYLEQ--ERI-------------------
--------------------N-AMAHRVIV------------------------------
------------------------------------------------------------
------------------------------------------------------------
------------------------------------------------------------
--------------------------------------------------
>Pa304200
GESGAGKTETVKILMNHLASVQNMASGN--------------------------------
------------------------------------------------------------
-----------------------------------------ESDGEVNDIVKRVRDSNPL
LEAFGNAKTTRNDNSSRFGKYIQLQFDAEDPRQA-----------------------AFS
----GR-SVPSCILAGSKCSTYLLEKSRVVSHEE--------GERAFHIFYQILGA--PQ
SE---------------RENLWKE---------------------GLG-------DA--T
----------EESFRYVGYTD---------------------------------------
-----------THEIEGK-SDGERFYETVSALDLI-GVNSDSLHTLLRAMCIVLQLGNLV
FDKDP-END--------------------------------E----NSTITS---SEELS
KLARLMG-VDEDD----------ISKALTIRTM-VA-----------RNET-YKVPLNKS
SAEDSCDAFAKEIYSQSFDWLVRTINSATCAE-----DNYIVEK----------------
---NEKAPSKFGMIGLLDIFGFESFKVNRFEQLCIN-YANEKLQ----------------
----QKFTIDIFRSVQAEY-EYEGIE-LGD--IQFEDNAGVLDLVEGR-------MGIIA
VLNEECVRPR-G--NDISFVSKVNAMN---KD-----------------------S---E
SLT------QSRL-FRDNEFGVHHYAG---PVKYDA-TNFVKKNTDVVPQDLLQCACKST
-NSLVRIELKAS------------------------ADRKAAA-----------------
--------------------------------AESSSSRGGRRGGSLVSQTVCTK-----
------------------------FKGDLGSLMTNIGTTRSRYIRCLKPNTKKQPYLMMH
NSSVEQLRCAGVVAAVTISRS--AFPNRLDLET---------------------------
------------------------------------------------------------
------------------------------------------------------------
------------------------------------------------------------
------------------------------------------------------------
------------------------------------------------------------
------------------------------------------------------------
------------------------------------------------------------
------------------------------------------------------------
------------------------------------------------------------
--------------------------------------------------
>Mp1869616
GESGAGKTETVKIMMNQLASFQTSGHVDAGFHSDEEE-----------------------
------------------------------------------------------------
---------------------------DGDGNKNEKKLNRTQTSFRTSPIVNRVLDSNPL
LEAFGNAKTVRNDNSSRFGKFIQLQFDAEDPTHA-----------------------AYA
----GK-AVPSAVLAGSRCEVYLLEKSRVISHEP--------EERTYHIFYQLLAA--PD
EE---------------KAEIWD----------------------GLV-------GT--D
----------NESFAYVGHTD---------------------------------------
-----------THVIEGG-TDAQRWKETVEALAIV-GVKDDKLHNLMRAICTVLQLGNLT
FDVCP-END--------------------------------E----NSIITS---DDELV
KLAGLMG-VETDD----------VKKALLQRTV-VA-----------RNER-FTVPLDVV
KARDSNNAFAKEIYSQTFDWLVSTINDATCAE-----RNYDRTLSP--------------
-E-------EISHIGLLDIFGFESFVVNRFEQLCIN-YANEKLQ----------------
----QKFTLDIFRSVQEEY-EFEGIE-VGE--IEYPDNTAVLELIEGR-------MGLIN
ILNEECIRPK-G--SDSAFVNKVYSVN---GD-----------------------S---E
VLV------KNNI-FRGHQFGIKHYAG---QVNYDA-TNFVTKNTDALPVDLAECSKKCT
-NDLVKALGEKK------------------------GADKND------K-----------
----------------------------------TQSSGRGRKSGGLVSNTVWSK-----
------------------------FRNQLGDLMKNIGETRTRYIRCIKPNTQKKPKVMEH
LSTVDQLRCAGVVAAVTISRS--AFPNRLEHEEVLNRFSALLRGFKPEDVH-LLG-----
------------------------------------------------------GESH-Q
QEVNWLLSVILPTP----------------------------------------------
------------------------------------------------------------
-----------------------------------------------------------T
-NADGPPGKAPFVAGKTRTY-----FRAGSLEHLEN--ERV-------------------
--------------------K-AFGMYATV------------------------------
------------------------------------------------------------
------------------------------------------------------------
------------------------------------------------------------
--------------------------------------------------
>Dib1477639
GESGAGKTETVKILMSHLASVQASHTDATPA-----------------------------
------------------------------------------------------------
-----------------------------------TDVKESKSSFRTSPIVARVLDSNPL
LEAFGNAKTIRNDNSSRFGKFIQLQFDTEDPIHA-----------------------SYA
----GK-LIPSAVLAGSKCEVYLLEKSRVICHEE--------EERTYHIFYQLLAA--PE
EE---------------KEEFWD----------------------GLV-------GT--D
----------NESFSYVGWTD---------------------------------------
-----------TEVIEGK-DDATRWNLTRQALGLV-GVKGDRLKLLIRTICVVMQLGNLV
FEPDP-SNE--------------------------------E----ATVITS---TEELD
MLASLMG-IDAMD----------IQLALTERTV-TA-----------RNET-FKVPLNDT
KARDSCDAFAKEIYARIFHWLVRTINEATSAE-----KNYKEPLFP--------------
-KQKKKLEGVFGTIGLLDIFGFESFDVNRFEQLCIN-YANEKLQ----------------
----QKFTLDIFRSVQSEY-EFEGIE-LGE--VNFADNSDVLDLIEGR-------MGLIN
VLNEECIRPK-G--NDIAFVTKIYTMN---KD-----------------------N-EAT
CLI------QDKF-YRDYEFGLKHYAG---PVTYDS-TGFVTKNMDNLPSDLSDCAKKST
-NELLSKEVGYA------------------------DSEDPSSSSQIEKKKTPA--KKRP
PPR----RPARGAMQRAGSEKKQSD---HSSAPSGRQGLQRKASSSIVAETVWTK-----
------------------------FRGQLTELMSNIGQTRTRYIRCIKPNTVKKPLVMQH
WSAVEQLRCAGVVAAVTISRS--AFPNRLEHEITLDRFAGLWHKALPEVVS-SNH-----
------------------------------------------------------TSSTSL
DDMEEDEPN---------------------------------------------------
------------------------------------------------------------
-----------------------------------------------------------K
-IRDD-------------------------------------------------------
------------------------------------------------------------
------------------------------------------------------------
------------------------------------------------------------
------------------------------------------------------------
--------------------------------------------------
>Cha190872
GESGAGKTETVKILMSHLASVQQGAQSGGG------------------------------
------------------------------------------------------------
---------------------------------------DGDSGGGISPIVERVLDSNPL
LEAFGNAKTVRNDNSSRFGKFIQLQFDTEDPTMA-----------------------AYS
----GK-SLPAAVLAGSKCETYLLEKSRVVSHEE--------EERTYHIFYQLLAA--PE
EE---------------KVGIWT----------------------GLA-------QT--D
----------NESFAYVGSSD---------------------------------------
-----------TNVIEGK-TDTQRFQHTLDALKIV-GVTGDTLRDLMRSICIVLQLGNLV
FEPDP-DNE--------------------------------E----NAIIVS---TDELT
ALAELMG-VEEDV----------VKKSLTERTV-NA-----------RNEV-FKVPLNVP
KAQDSRDAFAKEIYSQAFEWLVKTINDATCAE-----NNYDGAL----------------
-------TSEFGHIGLLDIFGFESFTVNRFEQLCIN-YANEKLQ----------------
----QKFTLDIFRSVQQEY-EFEGIR-LGE--VMYTDNADVLKLIEGR-------MGLIS
VLNEECLRPK-G--NDVAFVTKVYAMN---KD-----------------------S---E
ALL------KGRF-FQDYEFEVKHYAG---NVTYDA-NNFVTKNMDNLPSDLTECKKKST
-NIIVKTDVTRK------------------------V------GNQ-SRP--------KT
PTE----VT-------------------------KRGPALRKKSSSLKSDTVWTK-----
------------------------FKSQLGELMQNISKTRTRYIRCVKPNKMKQPRIMQH
LSTVEQLRCAGVVAAVTISRS--AFPNRLEHEQVLDRFMCLEKSFVRESKP-G-D-----
------------------------------------------------------GSDEVF
DDVHRLLSIILKSV----------------------------------------------
------------------------------------------------------------
----------------------------------------------------------EK
-EKDGRP-----------------------------------------------------
------------------------------------------------------------
------------------------------------------------------------
------------------------------------------------------------
------------------------------------------------------------
--------------------------------------------------
>Df496161
GESGAGKTETVKILMSHLASVQTSSHCATKD-----------------------------
------------------------------------------------------------
---------------------------------------HHDHHSDISPIVGRVLDSNPL
LEAFGNAKTVRNDNSSRFGKFIQLQFETEDPTHA-----------------------AFA
----GK-TIPSAVLAGSKCETYLLEKSRVISHEE--------EERTYHIFYQLLSA--SE
SQ---------------KVMFWD----------------------KLA-------DT--D
----------NESFSYVGYTD---------------------------------------
-----------TDTIEDR-SDEQQFQCTIDALAIV-GVKDDILKDLMRAICIVLQLGNLT
FDEDP-END--------------------------------E----NAIISS---KEELT
DLSELMG-VPEDI----------VGKSLTERTV-TA-----------RNET-YKVPLNVI
KARDSCDALAKEIYSNTFDWLVNAINNATCAE-----KNYKENP----------------
-------KADFGLIGLLDIFGFESFAVNRFEQLCIN-YANEKLQ----------------
----QKFTLDIFRSVQQEY-EDEGIE-LGD--VTFSDNLDVINLIEGR-------MGLIS
VLNEECLRPR-G--NDSAFVSKVYTMN---KD-----------------------S---D
CLY------KDRF-FRDYQFGVTHYAG---PVTYDA-TNFVTKNMDTLPLDLVNCRKACT
-NSIVATGGKPS------------------------S------DGK-QKK--------KA
PER----RG-------------------------K-RSNLTRKNSSLVSDSVGTK-----
------------------------FKSQLGQLMSNISETRTRYIRCIKPNKIKEPRVMQH
ISTVEQLRCAGVVAAVTISRS--AFPNRLEHEQVFDRFMCLDKSFSRSDNT-E-T-----
------------------------------------------------------EESV--
------------------------------------------------------------
------------------------------------------------------------
------------------------------------------------------------
------------------------------------------------------------
------------------------------------------------------------
------------------------------------------------------------
------------------------------------------------------------
------------------------------------------------------------
--------------------------------------------------
>Cop254826
GESGSGKTETAKILTDSLGQLRSLAQPPGWGDD---------------------------
------------------------------------------------------------
-----------------------------------------SADAAAEAAVDRIVQSGLV
LEAFGNASTRRSENSSRFGKFVRLYFKGAATARG-----------------------ESP
----AG-YAHAPALVGSACETYVLEKARVVR-SR-------RKDQNFHIFYQILAA--DD
DF---------------KASVWK----------------------GLA-------GT--G
----------ADSFRYVGCSER--------------------------------------
------------AVIDGE-SDAERFGRTVRALEAV-GVREGRLVTLLRAVCVVLQMGNVL
FDANPNGK-------------------------------------GGSVVAN---PKELG
KLAEVMG-VSA----------GDLVTAFTLRQV-KTG--------R---IM-FNIDQSPG
EAAKNRDTLAVAVYMNIFEYLVETLDAATAPPK-----ER------------------R-
---PSGWERAAGCINLLDMSGFEADDPCQFEQLCTN-YANEVLQ----------------
----VRYVEDNIRAIDMEL-GAEEK-------RGVFNYPEVLQLLAGR-------CGLIA
ILDEECLRPK-A--SSQSFVDKLKQIH-------------------------GDN----S
CLI------RKKR-AVGDEFGIRHYAG---EITYKS-RKFIARNKDAISDDLVGCATKSS
-NEIVSSGFVTL------------------------LLSR--------------------
---------------------------------------------GGPLDTVLGT-----
------------------------FKRRLKALMKAVRATRCRHVRCIKPNDAGMPRVTDH
LRVLEQIRAARFVETLAVSLG--RYRHGLFHSEAIDRFRCLWGPEDDVEDDVEDDA----
---------------------------------------------------EEDSKDEGR
KRAERLFERLLSGY----------------------------------------------
------------------------------------------------------------
----------------------------------------------------------DG
-GPEGE-EGSFFMCGRTKIY-----FRGGSLEYLGA--KRR-------------------
--------------------A-VRGAAAAK------------------------------
------------------------------------------------------------
------------------------------------------------------------
------------------------------------------------------------
--------------------------------------------------
>Coh35106
GESGSGKTYSAKILMENLANFRDLASSQGS------------------------------
------------------------------------------------------------
-------------------------------------------SLSGSEITSKILQSSTI
LEAFGNAQTLRNENSSRFSKFVQLEFNIRK---------------------------DNF
----VN-GIISPELLGASTTVYVLEKSRVTQ-RN-------KDERNYHIFHQLLAA--EN
DF---------------KVSQWN----------------------HLK-------DT--D
----------LTSFKYCGKCKK--------------------------------------
------------PVVNEK-PDSEHFKDTLESLSTL-GLSDEEQKTLFRAVCAILQLGNII
FGEDSGNS-------------------------------------DQAAVTS---QEELI
KLSEIAG-ISL----------EEINEALTSKTV-TTR--------N---ES-FKVPLKLN
QAEANRDTLAQDLFSNVFNYMVDNINNSTESKS-----ET------------------K-
NSDMPREESGIGHVNLLDIYGFESYKENGFDQLCIN-YANEKIQ----------------
----FKYVLDNFEAILKDY-ATEGIV-LQN--LPEVEEPEVLRFIEGK-------GGLIT
LLGDQCISRT-P--SARAFVQMMKKTH-------------------------KAA----E
CLV------AKKI-DYPDQFGIVHFAD---TCNYRA-AHFITMNRDSISNDLIECASSSN
-NQIISTPYKKL------------------------ILETKAE-----EDA------SK-
-------------------------------------AARGGRRKSRKAPTVLGK-----
------------------------FRTQLKSLMRIIEDSKARYVRCIKPNSDHIPHKTNQ
MQTLNQLRSAGLVAALSVSRN--YFQQKLLLSNAIPRFQCLLVK---EGHPIPKTG----
---------------------------------------------------DF------K
KDAENMFGTLLSGF----------------------------------------------
------------------------------------------------------------
----------------------------------------------------------VV
-KNTSC-DDRSFAIGNTKIY-----FREGS------------------------------
------------------------------------------------------------
------------------------------------------------------------
------------------------------------------------------------
------------------------------------------------------------
--------------------------------------------------
>Cop248126
GESGSGKTYAVKLLMEDLAAYYSMTQSSET--S---------------------------
------------------------------------------------------------
------------------------------------------DKSSGQAVASRVLKANEI
LEAFGNAQTIRNENSSRFSKFVKLQFKSDG------------------------------
---------QYMALIGSSATAYVLEKSRILN-SN-------SRERNYHIFYRLLAA--DN
QF---------------KRSIWE----------------------GLV-------DT--D
----------KNSFQYIGAHGK--------------------------------------
------------PEVDDK-PDSDHLQDTIDAMTTM-GLSDEQRRTIFRAVCIVLQIGNIN
FEEDPSDS-------------------------------------SKSKINS---PAELI
KLSDIME-IPI----------QEIESCLTSRLV-KAR--------N---ET-FTVHLKVS
DARQSRDTLAKSIYSSIFDYMVGMLNDATEDKS---------------------------
---KPSGEERAPVINLLDIFGFESYPTCLFEQLCIN-YANEKIQ----------------
----AKYTEDNFNIVLNEF-RDEKID-ILE--IPGIGEPEVLALLERR-------SGLIT
ILNDKCIQAS-S--TAKNFVYQLKQLN-------------------------VNN----P
CLI------QNKL-ARPTEFGIKHYAA---TLTYDA-ELFIPRNKEAISDELMKCAINCS
-NEVVSTQSKKT------------------------LGGG---------DG------AK-
-------------------------------------VSR-RGKSSIAASFVLGK-----
------------------------FQRQLKTLMKIIEQTKTYYVRCIKPNTRHVPKITDH
KTTLDQLTTAGLVEALNISQN--YFQSSYVHSKAIERFQALTEPRILRGSDD--------
-----------------------------------------------------------K
DCAERLFGMLLSQF----------------------------------------------
------------------------------------------------------------
----------------------------------------------------------VV
-TDSAIDDSRSHAVGLTKIY-----FRGGSLEYLEA--KRK-------------------
--------------------V---------------------------------------
------------------------------------------------------------
------------------------------------------------------------
------------------------------------------------------------
--------------------------------------------------
>Cop270304
GESGSGKTESVKILMKNLASFSSSN-------R---------------------------
------------------------------------------------------------
------------------------------------------SDRASENITSKIVQSSFI
LEAFGNAQTTRSENSSRFSKFVQLQFNAVE---------------------------SDA
----SG-ETIFPEIISSNSQAYVLEKSRVLN-ND-------RKERNFHIFYQLLAA--DD
QF---------------KMSIWE----------------------GLK-------DS--D
----------CRSFKYIGACDR--------------------------------------
------------NIINGK-TDSDHLKDTIRALTTI-GLSDEQRRTIFRAVCIVLQLGNVR
LKEDPIDT-------------------------------------EKSVVDS---PAELI
KLSEIMG-IRK----------EEIECSLISRQV-IVG--------V---EN-FTLPLKVD
DARSTRDTLAKSIYSNVFDYLVETLNNETGARC---------------------------
---APEAGRRIGNINLLDICGFESDEMCQFEQLCIN-YANEKLQ----------------
----AKYTVDIFKSVQEEY-EFEGLD-MCA--IEFADNTSVLRLIEGR-------MGLIS
VLNEECVRPK-G--NDSAFVSKVHTLN-------------------------KDS----D
VLI------VKKM-HRPTEFAIQHYAG---PVKYEA-TFFVSKNTDVLPSDLLDCACKST
-NTLIQIELKAA------------------------A-------------N------AK-
-------------------------------------IEAAPKKRGKSSTTVWTK-----
------------------------FRSQLTGLMGTISETKTRYIRCIKPNKAKKSLIMDH
KSTVEQLRCAGVIAAVTISRV--AFPNKLTHVSAVDRFWCLSDIAYDEAKAEGQQ-----
------------------------------------------------------------
--VDTLFDSKLKHM----------------------------------------------
------------------------------------------------------------
----------------------------------------------------------ET
-EKDGV-IRKIYVMGKTRVY-----FKQGALEYLES--KRI-------------------
--------------------V-ALGVLAVH------------------------------
------------------------------------------------------------
------------------------------------------------------------
------------------------------------------------------------
--------------------------------------------------
>Coh60363
GESGSGKTETVKLLMGNLASFYTLAIDAGSSCK---------------------------
------------------------------------------------------------
------------------------------------------SDKLCREIIDKVIFSSIV
LETFGNAHMVRSENSSRFSKFVQLRFSMTN---------------------------ASS
----GV-GIAPAELIGSNCNTYVLEKSRVIE-RN-------SVERNFHAFYQLLAA--DP
DY---------------KRSIWD----------------------RLV-------DM--D
----------CDSFRYVGKHTK--------------------------------------
------------VTINGK-SDAEHFKHTLKAIKLL-GVTDEKIRTLFRAVCIVLQLGNIV
FDRDLTDK-----------------------------------FNEKSKVVS---PAELA
ALSDIME-VSE----------FEIEECLTSRTV-RVN--------G---NI-TRVPLKAN
EASHSRDALAKAIYSNIFDYIVDTINDTTGSGG---------------------------
---VTTTAGASGNVNLLDIFGFEGDKICHFEQLCIN-YANEKLQ----------------
----VKYTRDNFDRVHEKL-AQEGID-ISE--LTVTHQPEALQLFERP-------AGLIS
ILDEECVRPT-A--TTRSFVSKLKRLN-------------------------ERN----K
CLV------RKKL-AMPDEFGIRHYAG---ELTYSA-KQFINRNKDNIPDDLINCALKST
-NTIVNTYSKKL------------------------LGGG---------LG------SK-
-------------------------------------LEKNRQKGWLVSETILKS-----
------------------------FQKRLKALMRVIEKTRPWYICCIKPNSDNIPQKTNH
LETLDQLRRAGLAEVLTISRS--YFQHSLLHREAISHFRCLTMGKRGRGPPVPSQT----
---------------------------------------------------DF----DSQ
DYCQSLFDALLPA-----------------------------------------------
------------------------------------------------------------
------------------------------------------------------------
------------------------------------------------------------
------------------------------------------------------------
------------------------------------------------------------
------------------------------------------------------------
------------------------------------------------------------
--------------------------------------------------
>Cop259164
GESGSGKTETVKILMNNFAKFSNLA--ESS--K---------------------------
------------------------------------------------------------
------------------------------------------ISNPHDSVISKILQSNFI
MEAFGNAQTIRNANSSRFSKFCTLQFDISD---------------------------ENS
----TK-KSMAPPLIGSNCQTYVLEKMRAVH-QI-------NGERNFHIFYQLLAA--DN
AF---------------KISIWE----------------------GLK-------DT--D
----------CNSFAYIGFCDV--------------------------------------
------------NEINGK-TDSDHLKDTIEALTTI-GINSDKRTTLFRAVCIVLQLGNLS
LNKGQDDT-------------------------------------EMIIVDS---KEELA
KLAQIMG-VPE----------KDIEETLTCRSV-KIG--------K---EK-FKVPLSIT
DASNSRDALARGIYSYIFDFIVDTLNDATEFKT-----DS------------------KS
ALDVTDTRKAVGSVNLLDIFGFEAYETCQFEQLCIN-YANEKIQ----------------
----VKYTNDNFKTVLDEF-KADGVD-IGD--LYKVHKPEVLFLLEGK-------VGLIN
ILNEECIRPG-A--TAASFVFRLKQIN-------------------------VNS----P
CLI------RSKL-ARQSEFGIKHFAA---DCTYSA-TDFLTRNKDTINDDLVKCVLKCT
-NVIVSTQCKKL------------------------QAGG---------KG------LK-
-------------------------------------MFAGQQRGWLVGSTVLGK-----
------------------------FQRQLKILMNIVEGTSTRYVRCIKPNNSMQPRITNQ
KMLLEQLKCAGL------------------------------------------------
------------------------------------------------------------
------------------------------------------------------------
------------------------------------------------------------
------------------------------------------------------------
------------------------------------------------------------
------------------------------------------------------------
------------------------------------------------------------
------------------------------------------------------------
------------------------------------------------------------
--------------------------------------------------
>Ld1947244
GESGAGKTETVKILMSNLANIGQNRDAEPQ--D---------------------------
------------------------------------------------------------
------------------------------------------LKSKSDDIVDEVLSSNFI
FEAFGNAKTVRNDNSSRFSKFTQLQYDVEE---------------------------NMG
----V--GVPSCKLVGSFTQTYVLEKSRVVE-HS-------FKERNFHIFYQLIQA--DD
EY---------------KSLIWD----------------------GLS-------DS--T
----------IDSFKYVGYTNV--------------------------------------
------------DTIGGT-HDSEKAEETVKALAEV-GIVDEKLRVLMRAVCCVLQLGNIA
LEQDPDDA-------------------------------------DKSVITS---LEELE
KLSELMG-IPS----------DSITEALTSRSV-KAR--------N---EV-FTVPLKKE
DAIYSRDALAKGIYANIFDYLVEQVNEATRAPD---------------------------
-----IEDKSFGTISLLDIFGFEHFDVNRFEQLCIN-YANEKLQ----------------
----LKYTQDNFRVVKEEY-ESEGIE-LID--FTGVDNPEVLDLMESK-------LGLIV
VLNEECVRPN-A--TPNTFVKKLKRIN-------------------------RRL----G
CLV------QERL-APPEEFGIKHYAA---DVTYDA-RNFIVRNKDALADDLVTCAAQST
-NMVISQQSKKL------------------------IAGG---------KG-------K-
-------------------------------------TFKGQQRGWLVAATVLGK-----
------------------------FQTQLKQLMGILEKTKTRYVRCIKPNSSFTPGATDH
GETL--------------------------------------------------------
------------------------------------------------------------
------------------------------------------------------------
------------------------------------------------------------
------------------------------------------------------------
------------------------------------------------------------
------------------------------------------------------------
------------------------------------------------------------
------------------------------------------------------------
------------------------------------------------------------
--------------------------------------------------
>Cha177125
GESGSGKTVSSKILMAHLATFHEKKRAYVSQKSFIEHEK-------EV------------
---EED---LIDENETKSKKRKWVK----VVKNVL--------TCGSYKARSPPADDLPP
MINEIPSLEIVRSASTDISQNGYKLS---TPQRPQPTTPQSNPTEETNLIVQRVIDSNPL
LEAFGNAKTCLNDNSSRFSRYSTLQFHVE-DG----------------------------
-----V-AHPTANIAGSTCHTFLLEKSRVVS-HD-----VNNDERTFHIFYQLMKA--PE
EE---------------KEKIWK----------------------GLK-------GK--C
----------AESFKYIGGGDG--------------------------------------
--------------SDEF-TNGKAWKQTISALNTI-GVDGSELQTLLMAVCIVLQLGNIT
FIPNPENE-------------------------------------EEAVISN---EEELH
ILSEMIG-IPS----------SELSHCLTHKTM-TTN-----------RDT-CQVPLKVG
ASKSSCDALAKECYLALFDWLVNATNESTCAD-----TNYKRA-----------------
-----HRVSRYSCISVLDICGFECFETNGFEQLLIN-HTNERLQ----------------
----KTFTETMIDAVMEEY-KEEKII-VDN--IEHEDNETVIRFFEGK-------MGLIP
LLNEECIRPQ-G--SDAGFVNKVYATHSTTSK--------------------SS----KL
VFQ------RNYQ-LSKTLFGIRHFAK---DVTYDA-TGFLMKNKDTLPFDVLSCAVKST
-NHIIRSGLSLH------------------------ESSTPK------------------
------------------------------------------KKISLVGTSLWSS-----
------------------------FERQMTTLFTQIKRTRVWFVRCIIPNNNKQPFSLDL
KCTLTQLRSVGLLTALKMSHA--SFPNKQAFDHILRR-----------------------
------------------------------------------------------------
------------------------------------------------------------
------------------------------------------------------------
------------------------------------------------------------
------------------------------------------------------------
------------------------------------------------------------
------------------------------------------------------------
------------------------------------------------------------
------------------------------------------------------------
--------------------------------------------------
>Chd228578
GESGSGKTVASKIIMSHLATFHSLKKAYVAQLKVEMKEE-------LK------------
---KE----KQKKKLTALKTPHYIGSALFFVKTTIENSCFVALFMWSFVRRAPAIDREKQ
QKEENTK---LQDELKSFESESFDID---APDEVK-DDDEPEEMKQSNLIVQRVLDSNPL
LEAFGNAKTQWNDNSSRFSRHSKLQFDIN-HG----------------------------
-----------CNIAGSICETFLLEKSRVIG-NSKKLKSASGSERTFHIFHQLFEA--PE
TD---------------RTKIWK----------------------GLA-------GK--D
----------SSSFKYIGSNPC--------------------------------------
--------------TDSY-TDQDAWKNTIAALHTL-GIHGKASQSMLRALVIVMQLGNLT
FEADPADP-------------------------------------EGSVIAS---LHELD
ALSELIG-IPS----------ADISRCLTFKTV-TAV-----------NDT-YSVPLNTA
LAASTCDAFAKQIYSVLFDWLVERTNDATCAA-----RNYTLA-----------------
-----TESTKYCNVAALDLFGFECHDENNFEQLLIN-HSNERLQ----------------
----QSFTENIINSVMKEY-ESEGIK-MEH--IDREDNEMVLKTLEGK-------MGLVP
LLNEECIRPR-G--NDAGFVNKIYANHSTVRL--------------------NA----PL
VFK------KKYN-LVATQFGIRHFAG---VVDYDA-TGFVEKNRDTLSSDVIEVAGSST
-NGIV-CRLPLS------------------------YQRKSK------------------
------------------------------------------RKGCLVGVSLWTK-----
------------------------FGNQMKELFQTISKTRVTYVRCIVPNKCKEPEDFDL
ACVLNQLRSVGLLSALKISHA--SFPNKQTFCTV--------------------------
------------------------------------------------------------
------------------------------------------------------------
------------------------------------------------------------
------------------------------------------------------------
------------------------------------------------------------
------------------------------------------------------------
------------------------------------------------------------
------------------------------------------------------------
------------------------------------------------------------
--------------------------------------------------
>Sru7978
GETGAGKTETVKLLLSHLATFKYTNVAGPLSSDEGN--------PFV---ASICQTPTIE
VKSKTQ---SQRVATRTKSHRAWKSVSLSSIQT-------------------------RE
TDG----------NSVDEVNSTVTMALQTLDEHEADCRSLSEENDSINIVVQKVVDSNPL
LEAFGNAKTAANDNSSRFGKYIQMQFHLKYKG----------------------------
-----S-ASPVCDLAGSLCKTFLLEKGRVVR-HQ-----HETGDRTFHIFYQLLAA--PV
WF---------------KKSVWI----------------------GLT-------DA--E
----------PSSFRYVGQPVT--------------------------------------
------------HMIEGV-NDKDCWLEVTSAMELI-GIQQEEVVTLLRMLCIVLQLGNIV
FGRDPRNE-------------------------------------EGSIISS---SKELQ
NLANLTG-LSE----------ERLLSCFTSRSL-RAS-----------SEN-LTVPVNET
RAKDVCDALAKSIYQDAFDWLVKRINDATAAE-----MSETGQ-----------------
-----DEGGSLGVIGLLDIFGFENYKTNHFEQLCVN-HANERLQ----------------
----QKFIDDTFKAVQREY-QEEGLD-LRE--IKVEDNSKALQLLEGK-------LGLVQ
LLNEECVRPK-G--NDETFVSKVFTHNQQP----------------------------GS
PLF------SKRT-FTKSQFGVRHYAD---SVVYEA-SDFVAQNTDSIPHDVLRCMANCT
-NDVIRMSCQGK------------------------GDLMRE------------------
------------------------------------------KQNILMGETLWTK-----
------------------------FRTQLDNLMDDIGNTTKRYIRCIVPNKERLVLETDL
RFTGRQLHYGGIMSAVVISRE--SFPNRMEAQMVINRFSILASEPPMATGTED-------
------------------------------------------------------------
--LSESAVMLLNKVLG------GAK-----------------------------------
------------------------------------------------------------
------------------------------------------------------------
---HLKSVSKPYICGKSRIY-----FR---------------------------------
------------------------------------------------------------
------------------------------------------------------------
------------------------------------------------------------
------------------------------------------------------------
--------------------------------------------------
>Csw1797722
GESGAGKTVCVKILMSHLATFETREEPPDAASTPAK--------------TAITSSKEVD
IVAVPK---TLPWFGMMQDVTKWFTTHFLSCQC-------------------------LP
QIA----------L----FSDTVPPKSNSHDMDYDLPSEIPSEVHVTNEITEKVLETNPV
LEAFGNAKTYRNDNSSRFSKYIQLQFDVKYRN----------------------------
-----T-GSPTCKLAGSCCKTYLLEKSRVTC-HD-----IISDERTFHIFYQLLAA--PD
KD---------------KEDIWS----------------------GLL-------NA--D
----------ASSFRYVGHTST--------------------------------------
------------HVIEGL-TEAERWVRTVAALNVM-GIGGDLYLDLMRSLCIVMQLGNLI
FGTDPNND-------------------------------------DGSVIVA---DDELT
KLAHLMG-VTT----------EDIVHALTLRTY-TAV-----------DDE-CTVPLNAQ
AAEETCAALAKHLYVSIFNWIVKSVNDVTSAS----------------------------
-----HPGTEHGIIGLLDLFGFETFEVNHFEQLCIN-YANEKLQ----------------
----QKFTYDTFVSVKAEY-EVEGID-MCE--VKYSDNSDALQLIEGP-------LGLIN
LLSEECIRPK-G--SDKGFVNKIYRNTDKN-----------------------S----RT
CLF------QKRQ-FRNCQFGIDHYAG---PVVYNS-EMFVLKNIDALPQDALHLVFKSS
-NQLIQNIMTLK------------------------TSEK--------------------
------------------------------------------RTSIVVAQTVVQK-----
------------------------FRNQLNTLMGEIANTKTTYVRCISPNMHKIPGRMDL
KYVL--------------------------------------------------------
------------------------------------------------------------
------------------------------------------------------------
------------------------------------------------------------
------------------------------------------------------------
------------------------------------------------------------
------------------------------------------------------------
------------------------------------------------------------
------------------------------------------------------------
------------------------------------------------------------
--------------------------------------------------
>Df503202
GESGAGKTVSVKILMSHLATFHELKEAYVSRHLDEREN----------------------
---LQD---ECQNLGTLGKFLSWMSQLIFGQIP-------------------------SR
AKD----------ETKI-----DDIK---ALEGLVEEETEPDEMNQTNLIVQRVLDSNPL
LEAFGNGKTIKNDNSSRFSKFVKLQFHVEYLG----------------------------
-----R-ANPSCNIAGSLCDTYLLEKSRVVR-HN-----HEMNERTFHIFYQLLSA--PD
SH---------------KADIWH----------------------HLE-------GK--D
----------SNWFKYLGYHTS--------------------------------------
------------HKIEGL-TDRQHWGKTISALHSL-GIKGKELKTLFQAVCAVLQLGNIS
FDTNPSNA-------------------------------------EESIISN---TDELD
LLSEVLG-IPG----------SDIAQALTFKTM-HVI--------G--EDS-ISIPQNSS
AAKSTCDAFAKEIYSRIFNWLVSAINDATCAT-----KNYENA-----------------
-----GEVSKYHHIGILDIFGFECFETNHFEQLLIN-HANERLQ----------------
----MMFTESVFKSVYEEY-KSEGVY-FED--IEFVDNREVLNFIEGR-------MGLMS
VLNEECIRPR-G--CDTGFVNKINSSKSNSSK---------------------S----VL
VFK------KSYH-LNPTMFGINHFAG---PVDYDA-TDFVNKNMDALPDDIIKCGLKSS
-NKIVHSAMVER------------------------QNEKPK------------------
------------------------------------------RKGALITYTIWTK-----
------------------------FRKQLDSLFSQLSETREWYVRCINPNKVKEAGFMDE
VYTLSQ------------------------------------------------------
------------------------------------------------------------
------------------------------------------------------------
------------------------------------------------------------
------------------------------------------------------------
------------------------------------------------------------
------------------------------------------------------------
------------------------------------------------------------
------------------------------------------------------------
------------------------------------------------------------
--------------------------------------------------
>Ats2001886
GESGAGKTELCKILMTHLATLHLTRIPETDHEEENVEMS-----PITVFSTPITTVETQS
--LSGK---PSVMKRIAKKIQKKITRAVSSHSI-------------------------TQ
TIE----------EEKEGDSDQEHEGTNWSDEDEQLEAELTQVPETTNSIVQRVVDSNPL
LEAFGNAKTSRNDNSSRFSKYTQLQFHLKYLG----------------------------
-----H-ASASCELAGSLCKTFLLEKSRVVN-HN-------GGERTFHIFYQLLDA--PE
EY---------------KTNLWS----------------------GLS-------GT--N
----------ASSFKYVGQPPT--------------------------------------
------------DVIEGV-TDGERWNEVYAGLNLL-GVRGEKLATLMRTLCVILQLGNLV
FDPDPSND-------------------------------------DASTISS---TDELD
KLCDILG-VSS----------ESISACLTSRTL-VAT-----------KDT-FTVPSNAA
QAKVTCDALAKELYSATFDWLVQAINDSTCVE-----KNYIDA-----------------
-----PTVERFGIIGLLDIFGFESFEKNYFEQLLIN-HANERLQ----------------
----QKFTIDLFESMYEEY-ESEGIK-LEQ--IQYQDNSIIIDLVEGR-------LGLIA
LLNEECLRPR-G--SDKGFVNKIYAHNRKGSP---R----------------NK----ET
ALR------REKG-FQRNEFAVEHYAG---TVRYDA-HNFVMKNNDAISPDVIACIARSS
-NELIASAFGPR------------------------VEE---------------------
------------------------------------------NQATLVHQTVWTK-----
------------------------FQSQLSLLMEDINKTTTRYIRCIVPNKEKQVLMTDL
TYTVSQLHSAGVLSAVTISRS--TFPNRMDIPVVVDRFSFLRSADCKLTQKSTPDM----
------------------------------------------------------EHETDS
DVASDLLGVSLRAMIN------SAK-----------------------------------
------------------------------------------------------------
---------------------------------------------------------DDR
-STPEEEIKMPFICGKTRVY-----FRSGVLEFLEA--KRL-------------------
--------------------R-AFDQMATK------------------------------
------------------------------------------------------------
------------------------------------------------------------
------------------------------------------------------------
--------------------------------------------------
>Dib1479883
GETGAGKTETVKILMSHLATFDPTKKQRSLS--S----------------SSLS------
-----------------------------SESF---------------------------
------------------VENCDPSQTPPSPPRKSMNNKYLENINKSNQVVQRVIDANVL
LEAFGNAKTPRNDNSSRFSKYTKLQFNLQYFG----------------------------
-----G-ATPACELAGSICETFLLEKSRVVT-HM-----PSIGERTFHIFYQLLAA--PD
EY---------------KASVWS----------------------GLS-------GR--D
----------ASSFQYVGTPST--------------------------------------
------------NVIENM-TDASRWENVYNELKVV-GITGDKLSTLMRALCVVLQLGNLV
FEANPDNE-------------------------------------DGSVITS---AEELE
LLSDILG-VSS----------DEILQSLTVRTV-ATS-----------RET-MQALRNTS
NAKETRDALAKEIYAATFDWLVVAINDATCAE-----KNYKGE-----------------
-----EKPEKFGVIALLDLFGFESFENNYFEQLCIN-HANERLQ----------------
----KKFTEDIFRSVNKEY-EFEGID-LSD--VVFNDNGDILKLIEGR-------LGLID
ILNEECLRPM-G--SDSAFVNKIYANNKKV----------------------------GS
PLF------SKRG-FQSKEFGIHHYAG---KVKYDA-SDIVMKNTDALPPDVINCVVKCN
-NSIIATKFQQR------------------------QNQIDKA-----------------
-----------------------------------------TTASTLKHLTVWTK-----
------------------------FSNQLSKLMDSIAKTNTRYVRCMVPNKEKKPLVTDL
RFTATQLHYAGIVSAVTISRE--AFPEKMDMDTVVERFSFMQSAYGKARHCKDD------
---------------------------------------------------------KSR
EKVTELLAFLLEDFA---------------------------------------------
------------------------------------------------------------
------------------------------------------------------------
---ESTGDKSPFLCGKTRTY-----FKDGVLEYLEA--KRI-------------------
--------------------L-AFGLVAMK------------------------------
------------------------------------------------------------
------------------------------------------------------------
------------------------------------------------------------
--------------------------------------------------
>Dib1484534
GESGAGKTVAVKILMSHLATFHESRKKYNDELLE----------------DAISN-----
-----D---DNGTYGIAGSIVNWVVRSLLGVSL-------------------------LR
GQQ----------GSMDSEEDRGDLEAPPSEPDD-----EPEEMQQTNLIVKRVLDSNPL
LEAFGNAKTCRNDNSSRFSKYVKLQFHLEYLS----------------------------
-----R-AFPSCHIAGSRCETYLLEKSRVVS-HA-----SKIGERTFHIFYQLLAA--PE
EF---------------KARIWS----------------------GLE-------GK--D
----------ASSFNYVGHNDT--------------------------------------
------------DTIEGL-TDAQRWRRTIFALEIL-GVRDDKLMTLLRALCAVLQLGNLT
FSADPTND-------------------------------------DASVISS---KDELE
KLSNIIG-IPS----------DDIVQALTHRSV-TVA--------A-DDTT-FKVHMNSE
QAKDTCDAFAKEIYSNIFEWLVGEINDATCAE-----NNFEKS-----------------
------PGGRFGNIGLLDIFGFECFEVNQFEQLCIN-HANEKLQ----------------
----QKFTSDIFCTVKDEY-DAEGIV-LRE--ILYTDNTNILNLLEKK-------CGIID
LLNEECVRPR-G--SDTGFVNKLYAHNKDP----------------------------DI
PLV------RNRR-YQRHEFAVEHYAG---IVKYDA-SMIVAKNMDKLSEDVVECGVKSS
-NELIRSSLEAR------------------------KRDKQEK-----------------
------------------------------------------NKGSLITNTVWTK-----
------------------------FKAQLGSLMDCIGQTKTRYVRCINPNPDKTPGVLDL
KYSVFQLRCAGIVSAVTMSRA--AFPNRLTYQHILERFRFLAEMG---------------
------------------------------------------------------------
------------------------------------------------------------
------------------------------------------------------------
------------------------------------------------------------
------------------------------------------------------------
------------------------------------------------------------
------------------------------------------------------------
------------------------------------------------------------
------------------------------------------------------------
--------------------------------------------------
>CaMyoF
GESGAGKTETVKLMLHHLAWIGHKKHNLVLERNTKKLD----------------------
------------------------------------------------------------
-------------------------LSQGV------MLVTTPSTLTSTNTVARVCESSPV
FEAFGNASTIRNSNSSRFGKLQQLKFQNNSMG----------------------------
----------VPALMGSVCSTYLLEKSRVVS-HP-------HGERNYHIFYQLLAS--SD
EF---------------RSKLWPKA----------------------S--------DKLN
----------VDNFRYLIAGQHEQ------------------------------------
-SSHSREQPSDAQTTVGE-DDAKRWEETRRALEGF-GYEEDQIAELMRALLILLQIGNLT
FEDQDANHDVPNRR-----HY-------------RHVTA-KVSTDNRAKIVS---VDELK
VLASITN-LSA----------ERWERTLTTQQL-KTGL---------AKER-LQVGVESQ
TAKEWCDALAKEMYNRIFDSLVKRFNQHTMEGE-----NK--------------------
---LIGKLVSTWTISLLDIFGFERFEVNRFEQLCIN-FANEKLH----------------
----HKYVVDNFTRIKEEY-DSEGID-LYD--FALVDNSNSIHLLDGP-------NGVLP
LLSEECHLLTGR--NDGSFVHKVYTFHA---------------------------R-KTA
SFV------ERKL-HQRSQFGVMHFAG---PVIYNA-EGFVERNMDTLPEALAQCAHQID
-NKIIKSLFAPS------------------------IASTTSPQQRY-Q--------QGQ
QQ--------------------QQQQQQQQKEQPRSPRSPRRRVGKKRNKFVLDK-----
------------------------FRLQLWQLTKAMDSTHTRYIRCIKPNSVNSPRKMDH
KSVLHQLECSGVMTAIKMTRE--TFPNRQTYEFLYDRYQFLLMDRLGGVGGGSSARR---
--------V-------------------T------RKSIT---S-------QDSAF--QQ
AEIKMVVREGL-------------------------------------------------
------------------------------------------------------------
----------------------------------------------------------QR
-IICDQFGEKSFACGKSKVF-----FKAG-------------------------------
------------------------------------------------------------
------------------------------------------------------------
------------------------------------------------------------
------------------------------------------------------------
--------------------------------------------------
>ThpMyo51A
GILGAGKSTSNKILLTHLSVLEMTAPSREDNDS---------------------------
------------------------------------------------------------
-------------------------------------SFNRLSFLDRSEVVTKIIESNPI
LEAFGNAETTWNYNSSRFGKVQRLQFDVRKNGAD-----------------------EHG
-------SVPIARMTGSCCETYLLEKTRVTE-HS-------VGERGFHIFYQLLSS--PE
SF---------------RREVWKD---------------------GFVVQE-----RMAI
----------DSDFLYLATSSD--------------------------------------
------------VTVTKT-IDTKNWNTTVRALELF-GIVGDELRSIVRALCAVLQLGNIS
FATDSSPECDSSYVSASPSEFTMLSSLLGVSESTLEVAAGPTAYGASILVSS---PLDLT
KLANLLG-VPE----------STLEAAFTQQTV-NIK--------G---LT-ATKKLRVR
TAKDICEVFAREIYCRIFEYVVNRMNDATDATR---------------------------
-NCSPEGATQLSCVNLLDFFGFENFRVNRFEQLYIN-YASERIK----------------
----NRYITDKFKV-IEEY-LSEGIHEFRN--HRVAGNSDVLDLLDGR-------IGVIV
ALNEECIRHN-G--SNNTFVYKVKVVH-------------------------ESH----P
SLV------SDRL-FAKNQFAIRHYSG---DVKYTA-DSMMERNLDCLPQSLIDIGCQSS
-NHVIQSEFRRL------------------------KATMSAN--------------HE-
---------------------------------------------TPKQKTVLSK-----
------------------------FRSQLNNLMTYLDRTRIHYICCIKPNNTKKPQTTNQ
RETATQLESASLVAAALISRE--NLSKSLTHIDVLERFGILCHDNVQSVIKKS-------
-------------------------------------------------------DNKKR
ECLEYILRVM-LPM----------------------------------------------
------------------------------------------------------------
------------------------------------------------------------
-DSNAGQHKYPWRITKSKVF-----FKAGALEQMES--VLD-------------------
--------------------S-YVKSFAVR------------------------------
------------------------------------------------------------
------------------------------------------------------------
------------------------------------------------------------
--------------------------------------------------
>Tsw1114445
GESGAGKTESVKIMMKHLASVASSEDDSTN------------------------------
------------------------------------------------------------
------------------------------------------GDGNSQDVVRRVLESQPL
LESFGNAKTVRNDNSSRFGKFTQLEFADDAAEKG--------------------------
-----R-LRRSIALVGSRCRTYLLEKSRVVQ-QA-------PGERTYHCFYGVKRQ--NS
LP---------------TKL--------------------------------------PN
----------LQELRYVKD-----------------------------------------
-------GDLETFVIEGQ-KDGDRHERTWDALKLV-GVSDDDRNSLVRILAAVLLMGELE
FMQTETDVADSPAKLD----------------------------QSNELCQN----KAAV
-AVEALGAESI----------EALQNALTERTM-RAR--------N---EV-FKVPLDVT
KATDARDALAKEIYLKAFDWVVANINYSTSSN----------------------------
-----LPDAKVKVVGLLDIFGFESFTINRFEQLCIN-YTNEKLQ----------------
----QKFTIDLFKTVQQEY-DDEQIP-WQH--ISFPDNAAVLALIDGR-------MGIID
VLNEECVRPR-G--SDEGFVSKLTTLHGATSA---N-----------------DT----P
RFT------ADR--IRKNMFTILHYAG---PVTYTA-IKWLERNNDTLPEDLFRVAKGSK
-FKLLAQLFIDK------------------------SVTAAAN--------------HAA
---------------------------------PSTKKASRRSTSSIAADTVSTK-----
------------------------FKAQLSQLMDEVEKTQVQYVRCVKPNTQKSKSLYDA
KMVTEQLRCAGVIEAIRVSRA--GYPNKLAHGEFTRRFAALNKENTPPAKDK--------
-------------------------------------D----------------------
TACRNLATTLIGP-----------------------------------------------
------------------------------------------------------------
------------------------------------------------------------
-----QGIEAGYAVGLTRIY-----FKAGVLEALER--QRA-------------------
--------------------L-ALSAKAIK------------------------------
------------------------------------------------------------
------------------------------------------------------------
------------------------------------------------------------
--------------------------------------------------
>Tsw1032044
GESGAGKTETVKIMMGYLASVA--------------------------------------
------------------------------------------------------------
------------------------------------------GQ-TDGVVVKRVLESQPL
LESFGNAKTVRNDNSSRFGKFTQLEFDATARV-G--------------------------
-----G-G--DPPLVGSRCRTYLLEKSRITG-QA-------PGERAYHCFYGVARG--RT
N-----------------SR--------------------------------------LD
----------LTQQRFTAK-----------------------------------------
-------GDLATKSIEGV-ADPDRFAKTWDALRLV-GVEDNERDAIADLLEVTLLLGDVD
VEATSTEQGEGS-----------------------------------SLLQD----NAST
KASQALG-VNT----------EALGKALTERTV-KAR--------N---ET-FKVPLTQQ
QARDARDALAKEIYVRTFDYIVSKINTATSSG----------------------------
-----DVDRAMRVVGLLDIFGFESFAVNRFEQLCIN-YTNEKLQ----------------
----QKFTLDLFKTVQQEY-DEEGVP-WTH--VAFPDNAAVLTLIEGR-------MGIID
VLNEECVRPR-G--SDEGFVSKLTTLHGTE------------------------S----T
RYI------PHK--MNKDQFTIKHYAG---DVTYTA-HHWLERNTDALPEDLAGVARSSS
-FTMLSQLFSSS------------------------VVTT--------------------
-----------------------------------------KKKGKLVKDTVCTK-----
------------------------FKAQLTLLMEEIERTTVQYVRCVKPNSIKSSSHYDV
EMVVDQLRCAGVIEAIRVARA--GYPNKLPHAEVPRRFGLLCDTSGST------------
------------------------------------------------------------
------------------------------------------------------------
------------------------------------------------------------
------------------------------------------------------------
------------------------------------------------------------
------------------------------------------------------------
------------------------------------------------------------
------------------------------------------------------------
------------------------------------------------------------
--------------------------------------------------
>Tsw934847
GESGAGKTETVKIMMGHLASVA--------------------------------------
------------------------------------------------------------
------------------------------------------GGGAENEVVKRVLESQPL
LESFGNAKTVRNDNSSRFGKFTQLEFDATARL-G--------------------------
-----S-GADGPSLVGSRCRTYLLEKSRVIQ-QA-------PGERTYHCFYGVARG--RD
A-----------------SP--------------------------------------LD
----------LAKLHFTRE-----------------------------------------
-------GDLDTGTIEGV-KDADRFAKTWAALGLV-GVADGDRASLADLLEATLQLGDVD
VEETTTSEGEGS-----------------------------------ELVRG----AASE
AAAAALG-VDE----------QDLAKALVKRTM-KAR--------S---EV-YEIANTAQ
QARDARDALAKEIYVRAFDWIVAAINKATSCT----------------------------
-----VPDLKINVVGLLDIFGFESFAINRFEQLCIN-YTNEKLQ----------------
----QKFTLDLFKTVQAEY-DDEGVP-WTH--VAFPDNAAVLQLIEGR-------MGVVD
VLNEECVRPR-G--SDEGFVSKLGALHGKAEE---S----------------GPA----S
RFV------PHR--MRKDQFTIKHYAG---DVVYTA-ERWLERNTDALPEDLAKVALASS
-RPLLATLFQAQ------------------------TTAV--------------------
-----------------------------------------STKSKLVKDTVCTK-----
------------------------FKAQLGKLLEEIERTSVQYVRCIKPNAVKSSSHYDA
AMVVDQLRCAGVIEAIRVARA--GYPNKLPHSEVVRRFGLLEDGRLAH------------
-------------------------------------G----------------------
ALCEALLG-KPAT-----------------------------------------------
------------------------------------------------------------
------------------------------------------------------------
-----QDYDGPFAVGATRVY-----FKAGALEGLER--RRA-------------------
--------------------D-ALGLRAVV------------------------------
------------------------------------------------------------
------------------------------------------------------------
------------------------------------------------------------
--------------------------------------------------
>Ac206467
GESGAGKTESVKICLDHIATIQGGLKRQSELHD---------------------------
------------------------------------------------------------
-------------------------------------TKKEGQHQVMSSIVQRVVDSNPL
LEAFGNAKTVRNDNSSRFGKFVQLQFDQSSSSAS-----------------------TSD
D---NI-NSDDCTLVGSHIEVYLLEKSRVVS-HA-------PGERNFHIFYQILAA--SD
QM---------------KRKIDA-A--------------------VLV-------GK--S
----------PSSFPYLGSRNNKMKV----------------------------KRR---
RSSVGASTKNDAELIESM-TDTQWFEQTVEELEVI-GIKDETLLMLMRALCVVLQLGTIS
FVGDAEDNA------------------------------------MIPDMQTSK-GGEFE
KLANLMG-IEI----------DVLRKAFTNKTI-MAG--------S---TE-ISTPLSPQ
QAKEGCDAYAKDLYSKTFSWLVGTINAATSASPVHSKTNGVVGS----------------
-AGDASSKDEYGKIGVLDIFGFEAFEKNHFEQLCIN-YANERLQ----------------
----YMFASNVFVSLIDEY-AREGLV--VD--FSYETNTDVLDLIAGK-------IGILA
TLNEECIRPG-G--SDEEFVYKALNQN-------------------------KKS----P
RMF------KTDL-FTRYQFGVRHFAG---PVVYTA-NDFMSTNKDIMPTDLIKVSRSST
-NTIIAGEHSET------------------------GTS-----------S------GGG
HR----------------------------------------SRSNMTKNTVVSK-----
------------------------FRSQLNSLMKTLSDTQTHYIRCIKPNGRKQPRAMEN
LEIMRQLSSGGVIAAVKIASA--SYPNKMEVHAILKRFRNIGDKPDSSQDLN--------
------------------------------------------------------------
------------------------------------------------------------
------------------------------------------------------------
------------------------------------------------------------
------------------------------------------------------------
------------------------------------------------------------
------------------------------------------------------------
------------------------------------------------------------
------------------------------------------------------------
--------------------------------------------------
>Ap12485
GESGAGKTETVKICLDHIATIQGGLKRTKLG-----------------------------
------------------------------------------------------------
-------------------------------------DQEKQQHTVMSDIVQRVVDSNPL
LEAFGNAKTQRNDNSSRFGKFVKLQFDQK-------------------------------
--------NDDCQLVGSHIEVYLLEKSRVMG-HA-------IGERNFHIFYQMLAA--PE
DQ---------------KEIMGIDE--------------------ALS-------DK--S
----------AASFPYLVSTERNTDDGVKRNMNEDDPIRRKLASQQPQPSQMKLSRMTSV
RRLNSDNEQESSTLIENM-SDAQWFEQTIQQLASI-GIQDELLGMLMRALAAVLQLGTIH
FESNAEDNA------------------------------------TIPNYQTSEGGGEFS
KLAKLMS-IDS----------GLLKTAFTNKTI-MAG--------N---TE-ISSPLSPQ
QAKEGCDAYAKDLYSKIFSWLVGSINAATSASSVHTGTAAESGQSL----------TPSS
SKEDEAIQEQYGMIGVLDIFGFEAFEINRFEQLCIN-YANERLQ----------------
----YTFASTVFVSLIDEY-EREGLV--VD--FSYETNTDVLDLISGK-------VGILA
TLNEECIRPG-G--NDIEFVYKALNQN-------------------------KES----P
RMF------KTDL-FTRYQFGIRHFAG---PVVYTA-HDFMTTNKDIMPIDLQKVSQTSS
-NKIIAADITPP------------------------GSS-----------G---------
PT----------------------------------------GKRNMSKNTVISK-----
------------------------FRTQLNSLMKTLSSTETRYIRCIKPNRNKEPRIMEN
LGVMRQLSSGGVIAAIKIASA--SYPNKMELHAVCKRFRNLGKKPNPALP----------
------------------------------------------------------------
------------------------------------------------------------
------------------------------------------------------------
------------------------------------------------------------
------------------------------------------------------------
------------------------------------------------------------
------------------------------------------------------------
------------------------------------------------------------
------------------------------------------------------------
--------------------------------------------------
>Ns107795
GESGAGKTETVKILLRNLASIQDGGIAGKNKKAD--------------------------
------------------------------------------------------------
---------------------------PS-------SPAKDQQPQQDNIIVQRVLDSNPL
LEAFGNATTIRNDNSSRFGKYLQLQFDSMFQG----------------------------
-----G-SVAPAILAGSKCEVYLLEKSRVTHHD--------PSERTYHIFYQLLSA--PE
EL---------------KVAIWD----------------------GLA-------DT--D
----------AESFCYVGLTE---------------------------------------
-----SDSPSAMGIIEGK-TDAERFQQTLEALEII-GVKGAILQMLLRAICVVLQLGNLE
FAPASIPQGNSSAMTA-----------LGLP-----VHHPTGGNSDASEISS---LEELQ
DLSSLMG-MNDID-SSEDGVSNTLQAALTVRTV-EAR--------G---EV-FAVPLNPE
KAKESADAFAKEIYAKTFLWLVRTINDATCAE-----KNYSRAG------T---------
---QRSVPLKYSIIGLLDIFGFETFETNRFEQLCIN-YCNEKLQ----------------
----QKFTQDIFRSVQIEY-ENEGIE-LGE--ITYDDNTDALDLVEGR-------MGLLA
FLNEECVRPK-G--SDKTFVYKSEAMN-------------------------KEN----P
CFF------RDKH-ARDTVFGIRHYAG---PVVYDA-TGFVVKNTDTLPSDLMDCAKLSS
-NEIISKEITNE------------------------SMMNPLHINSVSSSG------A--
-TKKKRPKSSQ--------------------AASSNPKELQKRTSNIVAETVWTK-----
------------------------FKNQLSSLMVSLSTTKTRYIRCIKPNSQKAPLLMEH
ASTVDQLRCAGVVAAVTISRS--AFPNRLEHMAVLDRFKSLWPKGGH-------------
--------------------------------------LA---A----------------
------------------------------------------------------------
------------------------------------------------------------
------------------------------------------------------------
------------------------------------------------------------
------------------------------------------------------------
------------------------------------------------------------
------------------------------------------------------------
------------------------------------------------------------
--------------------------------------------------
>Fk485533
GESGAGKTETVKILMHNLASIQEETAANITR-----------------------------
------------------------------------------------------------
--------------------------------------SN--PEQKEDSIVQRVLDSNPL
LEAFGNATTLRNDNSSRFGKYLQLQYDITSTGVS-----------------------S-S
SNPALA-SSSPAILAGSKCEVYLLEKSRVTHHH--------DSERTYHIFYQLLAA--PE
EL---------------KSAIWV----------------------GLE-------NT--D
----------IESFCYVGPTE---------------------------------------
-----------TNVIEGK-TDAERFQLTLQALELI-GVRGEILQVLLRAICIVLQLGNIE
FAPGQSDS--ASGILA-----------LGIHQQPGRVQSYDGGNHDVSDISS---IEELE
ELSELMG-MSDID-GE-DEISNTLKKALTVRNV-EAR--------G---EV-FAVPLTPI
KAKESADAFAREIYAKTFLWLVRTINDATSAE-----KKYCLA--G-SKNS---------
---ASALPTKFGIIGLLDIFGFETFEVNRFEQLCIN-YCNEKLQ----------------
----QKFTQDTFRSVQAEY-ENEGIQ-LEE--ITYDDNTDVLDLVEGR-------MGLLA
FLNEECVRPK-G--SDKTFVYKAQAMN-------------------------KEN----R
CFF------RAKH-AADTEFGICHYAG---KVVYNA-TNFVVKNTDTLPRDLLNCAKLSS
-NTIIAKELTNE------------------------DMMNPLHKSSTSSTN------LGA
KKK-KRPKS----------------------LHSSTSQELGKRTSTIVAETVWTK-----
------------------------FNRQLSMLMETLSETKTRYIRCIKPNSKKAPLVMEH
ISTVEQLRCAGVVAAVTISRS--AFPNRLEHISVLDRFKSLWPRGDH-------------
--------------------------------------II---V----------------
------------------------------------------------------------
------------------------------------------------------------
------------------------------------------------------------
------------------------------------------------------------
------------------------------------------------------------
------------------------------------------------------------
------------------------------------------------------------
------------------------------------------------------------
--------------------------------------------------
>Pn30081130
GESGAGKTETVKILMHDLASIQEERIAISSSSSS--------------------------
------------------------------------------------------------
---------------------------TPT-----KSRANPMAAQDNNEIVQRVVDSNPL
LEAFGNATTLRNDNSSRFGKYLQLQYDVSSPLDD-----------------------LHG
GSSATA-GIGSGILAGSKCEVYLLEKSRVTHHH--------DSERTYHIFYQLLAA--PE
EL---------------KIAIWD----------------------GLE-------NT--D
----------SESFCYVGETD---------------------------------------
-----------IDVIEGK-TDAERFQLTLQALELI-GVRGEILQMLLRAICVVLQLGNIE
FAPAQPES--ASGMMA-----------LGIHHKPGAVSG-DDGNHDASEICS---LEELQ
ELSELMG-MDDLD-PS-TRVSAALRKALTVRNV-EAR--------S---EV-FAVPLTPA
KAKESADAFAKEIYAKTFLWLVRTINDATCAE-----KNYGVGPDG-TKTK---------
---GFSAPSEFGIIGLLDIFGFETFEVNRFEQLCIN-YCNEKLQ----------------
----QKFTQDIFRSVQVEY-EQEGIE-LEE--ITYDDNTDVLDLVEGR-------MGLLA
FLNEECVRPK-G--SDKTFVYKAQTMN-------------------------KDN----R
CFF------RDKQ-ADDTEFGIHHYAG---RVLYDA-TNFVKKNTDTLPSDLLNCAKLSS
-NAIIANELNNE------------------------EMMNPLHKSGALAAG------SGA
TKKKKRPKAAA--------------------ARGPPGRQLKRRTSNIVAETVWTK-----
------------------------FKNQLSRLMDTLGETKTRYIRCIKPNTLKAPLIMEH
ASTVEQLRCAGVVAAVTISRS--AFPNRLEHISILDRFKSLWPKGDH-------------
--------------------------------------IA---VLQN---DNLDMDERCK
KATDILLTLALKEM----------------------------------------------
------------------------------------------------------------
----------------------------------------------------------E-
-FEKNGSRFRAFVMGKTRAY-----FRAGALEFLEA--ERM-------------------
--------------------K-HLGSYAVTMQTAIRGFTIWSMYQRYRV---ALVA----
------------------------------------------------------------
------------------------------------------------------------
------------------------------------------------------------
--------------------------------------------------
>Mp1855748
GESGAGKTETVKIIMSHLASIQTSSVDDAAAAAAPVPG----------------------
------------------------------------------------------------
-------------------------AAPNT-----PAGEHISHHPRDNAVVRRVLDSNPL
LEAFGNAKTVRNDNSSRFGKYIRLQFDVEDATQA-----------------------AYQ
G----R-SVPTCLLAGSYCETYLLEKSRVVGHE--------AGERNYHIFYQLLAA--PQ
DA---------------KAAIWD----------------------GLM-------DDS--
-----------AVFRYVDDGSGGGD-----------------------------------
---AAAAAATAVTTIEGQ-TDGEKWQHTVEALETI-GIAGDKMRTLMRSMCVVLQLGTLT
FAADPDNED-------------------------------------GSIISS---SADLT
KLASLMG-VNV----------DDITQALTFRTI-TAG--------GRGNDS-YTVPLRVD
AARDGCDAFAKEIYAKSFNWLVEAINSATCAE-----ENYGHA-----------------
-----DEVDDFGIIGLLDIFGFESFKVNRFEQLCIN-YANEKLQ----------------
----QKYTLDVFSSVQEEY-EYEGIS-LGD--LEYQDNADVLGLIEGR-------MGVIA
VLNEECVRPN-G--NDTSFVSKIKTIN-------------------------KEA----A
PLV------DDRL-HKPTEFAIQHYAG---AVKYDA-SNFVTKNTDTLPRDLVGCATKSD
-NELIAGEFLNA------------------------TKSKAEQ-----EAA---------
-----------------------TKPGRG----------------RSSAVTVSTT-----
------------------------FRSQLSSLMTNIGETKTRYVRCIKPNPQKKPLEVDL
LSSTEQLRCAGVVAAVNVSRA--AYPNRLMHSTALERFSCLSSVAMTGREESDSDS----
-----------------------------------DGEEK---KEDN---SQDGAD--DR
VAVEKLLNEVLKSM----------------------------------------------
------------------------------------------------------------
----------------------------------------------------------ET
-SAEDGTATKAFAVGKSRVY-----FRQGALEYLEA--GRL-------------------
--------------------K-ALGVYAIRIERIVRGFLARSDFLYKKD---CAIA----
------------------------------------------------------------
------------------------------------------------------------
------------------------------------------------------------
--------------------------------------------------
>Oa108145
GESGAGKTETVKILMSHLASIQGHFPGGGGEASG---G----------------------
------------------------------------------------------------
-------------------------GAT-A-----TNKPHKASSFSSSPIVERVLDSNPL
LEAFGNAKTVRNDNSSRFGKFIQLQFDAEDPEHA-----------------------ARA
G----R-SVANAVLAGSFCEVYLLEKSRVCGHE--------ESERTFHVFYQLLGA--PA
EE---------------REKIWD----------------------ELG-------YDDVD
----------QEAFTFV-------------------------------------------
-------GYSDTDTIEGK-TDGQRWNDTVEALAIV-GVKDETFLSLMRSICVVLQLGNLS
FAPDPTDEE-------------------------------------KTIIEIEEDNDELG
RLSKLMG-MES----------NDVMKALTERTI-EAR--------G---EV-FKVPLNEA
KARDARDAFAKEIYARTFLWLVRKINEATRAE-----LHYEGR-----------------
---DRVGRGGYRFIGLLDIFGFESFEVNRYEQLCIN-YANEKLQ----------------
----QKFTSDIFRSVQAEY-EFEGIE-LGE--VSFQDNADVLELIEGR-------MGLIA
VLNEECVRPK-G--CDTAFVSKVYAMN-------------------------KDS---TE
CLV------QDNF-FRDYEFGIKHYAG---PVVYDA-TNFVLKNMDNIPTDLAECAIKCT
-NDIIRKELGEG------------------------GDGSAEA-----AAV------SGG
-GGRKRPGGGGGRGPRPGGRGK-RPGGRGGSRGTDGRPGLQRKGSAIVSQTVWTK-----
------------------------FRAQLNVLMANIGETRTRYIRCIKPNPEKQPGAMRH
LTTVEQLRCAGVVAAVTISRS--SFPNRLEHAATLDRFACLGRGFVRGTPEEG-DD----
-----------------------------------DGQLA--------------------
------------------------------------------------------------
------------------------------------------------------------
------------------------------------------------------------
------------------------------------------------------------
------------------------------------------------------------
------------------------------------------------------------
------------------------------------------------------------
------------------------------------------------------------
--------------------------------------------------
>Spt819154
GESGAGKTETVKILMSHLAWIQQGDDKQ-----E---T----------------------
------------------------------------------------------------
-------------------------ASP-V-----KTDSLEHAASTKNIIIKRVLDSNPL
LEAFGNAKTSRNDNSSRFGKFIQLQFDCEDPYEA-----------------------ALK
G----K-RFASCVLAGSKCATYLLEKSRVVLHDN-------RSERSYHIFYQLLAA--PD
DF---------------LEECWP----------------------HLV-------GK--D
----------CEDFTYL-------------------------------------------
-------GWTDTDTIENK-TDEERWGLTVEALATV-GIEGEKLMVFMRAVCTVLQLGNLD
FEEDPDNEE-------------------------------------NSVITN---EDELE
ILAQLLG-VEK----------ELIRAALTIRTV-TAR--------S---DV-YKVPLNVM
AAKDCCDAFAKEIYARMFDWLVRMINDATCAE-----MNYSDAKSK-TASKKKKTKKMKS
SPMDLSDTGDYGIIGLLDIFGFESFEVNRFEQLCIN-YANEKLQ----------------
----QKFTIDIFRSVQYEY-EFEGIE-LGE--VTFEDNLTVLNLIEGR-------MGLIS
VLNEECVRPR-G--NDSSFVAKVYAIN-------------------------KEGE-GND
VLI------HDNF-FRETEFGIVHYAG---PVTYDS-TNFVKKNTDSLPADLADCCKECS
-NELIKQEILQK------------------------LDAQSAL-----SS----------
--------GAANAGPKPTGRRGGLTPPR------TGSKTRRASTGSLVSQTVWTK-----
------------------------FRTQLSSLMTNIGETRTRYIRCIKPNREKEPLEMEH
STTIAQLRCAGVVAAVTISRS--AFPNRLEHEIVMERFFCLPKPKSGANNDDT-PA----
------------------------------------------------------------
------------------------------------------------------------
------------------------------------------------------------
------------------------------------------------------------
------------------------------------------------------------
------------------------------------------------------------
------------------------------------------------------------
------------------------------------------------------------
------------------------------------------------------------
--------------------------------------------------
>CaMyo51E
GESGAGKTESVKIVITHLATVQETRPEGVDA-----------------------------
------------------------------------------------------------
------------------------------------------EHVTAQEIVSRVCQSSPI
FEAFGNAKTTRNDNSSRFGRFIQLQFLLEPEDAS-----------------------INA
----GR-AVPYTDLVGSKTTTYLLEKSRVVH-HD-------DNERSYHIFYQLLAA--PS
AT---------------KDKFFD----------------------GFG-------TS--T
----------ASDYAFLSQSAA--------------------------------------
-------------LSDGF-ADEDNWHSTCAALKLF-KIYGADLEELMRALIIVLQLGNLT
FDEVLG---------------------------------------QGTSVTS---EEALN
KLSAMTG-LPA----------ADLESSLTSRLL-RTP------GNS---VD-VRVGMPPQ
AAYEARDALAKDIYARIFDAVVRSMNDFTAFGA---------------------------
AAL--KSGQSIGHISLLDIFGFENFEVNRFEQFCIN-YANEKLH----------------
----NKYVHDNFNFIKAEY-EREGID-LYD--FALVDNADVLDLLEGR-------DGLIG
SLNEECLRPQ-G--TPENYVLKN-KVAF------------------------KES----N
RLI------DRKL-HTRTEFGLMHFAS---PVEYDA-TEFLERNMDTISNDLASCAAKFD
-NAFIRSQFEEL------------------------MTT-RSS-----GAA------DD-
I-----M--------------------------TSP-------KKKRGRNYVIEK-----
------------------------FRQQLHGLMDAMTGSRTRYIRCIKPNNSMTPRLTDH
NTTLYQLQCSGLITAIQISKE--SFPTSLGYDFILSRYSMLIEEQQEAGE----------
-----------------------------------S-GSP------------------DG
SKLSALVA----AA----------------------------------------------
------------------------------------------------------------
----------------------------------------------------------ET
-TNEK-------------------------------------------------------
------------------------------------------------------------
------------------------------------------------------------
------------------------------------------------------------
------------------------------------------------------------
--------------------------------------------------
>pn00G31560
GESGAGKTETVKILMDHLACVQLSRPTESDE-----------------------------
------------------------------------------------------------
------------------------------------------SVFDSKRIVPRVIQSSPV
FEAFGNAKTAWNDNSSRFGKFIQLHFAVELRALA-----------------------KSG
----GR-HVPYTNLIGSVASTYLLEKNRVVF-RS-------ERERTFHIFYQLLAA--PS
GF---------------KETLWP----------------------FFG-------TV--S
----------IDDFLYTAGSPG--------------------------------------
-------------TN-ID-HEHELWSKTQKALESF-KISDDSLTILMRALGIVLQLGNLV
FEHDVSSE-----------------------------------YEQSTIISS---RDQLE
RLSEMMG-FES----------DNLLETMTSRTF-KAP------NAE----I-IRMQLSPE
AAKEGCDALAKEIYATIFNVVVKQVNDYTSSEE---------------------------
GFIIDQELVRIGQIAMLDIFGFEHFEVNRFEQLCIN-YCNEKLQ----------------
----GKYV-DNFNEIKDQY-IEEGVD-LYD--FKLVDNTDTLHLLEGK-------HGVIT
MLNEECLRPK-G--NDQSFVYKVKKTHF------------------------KPA----G
KLI------SKRL-HTPTEFGINHFAG---CVLYDA-SNFVLSNMDKLHPDLIACAAKST
-NALIRDEFQKL------------------------LKS-IEE-----SHG------TGG
K-----N--------------------------SRG-------SKKERHKTLLSK-----
------------------------FQIQLKNLMSALDGTKIRYIRCIKPNKLMIPSMTDH
VSTMRQMECSGLMTALIISKE--SYPQSLEYEFIMNRYSCLLLDKQIPKV----------
-----------------------------------IRGVT------------------LE
EKVTHVLTKWLKPL----------------------------------------------
------------------------------------------------------------
----------------------------------------------------------SR
-KNRDGSRTMPFACGKTKVF-----FKAGAQDRLEY--MRK-------------------
--------------------Q-YYEKNACTIQLWFRVNAAMRLKSRKRK---AVDK----
------------------------------------------------------------
------------------------------------------------------------
------------------------------------------------------------
--------------------------------------------------
>Pa279438
GESGAGKTETVKIVMSHLSSIGSR------------------------------------
------------------------------------------------------------
-------------------------------------------KGDTDNIVQRVLESNPV
FESFGNAATARNHNSSRVGKITQLQFRRAIDS----------------------------
---------SDLILSGFASETLLLEKTRVTMKKN-------EKEQNFHIFYQLLAS--PN
EF---------------KETLWS----------------------GLI-------HK--R
----------ADDFRYLRGSDA--------------------------------------
-----------------S-VGTQSWHRIISDLASF-GIVDTMLFSLFRALCIVLQLGNLA
FELDGTN-------------------------------------EDGSVVSS---NVELD
ALSELMG-IPT----------ETIERALTKRSI-TAR--------D---LS-VDIKLTPA
QASETVDVLSREIYSCVFGWLVQNINNVTVAP----------------------------
--ERKDINDFHGHISLLDIFGFECFDSNGFEQLCIN-YANEKLQ----------------
----HKYVLDNFKSIQEEF-IAENIKYSFN--CSSLDNSSVLSFIEGK-------VGVIS
TMNEECIRPS-G--TSSSFVYKVRKLH-------------------------QGS----D
ALS------INKW-DRPTVFGINHYAG---SVTYDA-GNFLVCNADTMPNDILNLGSLCK
-NVLIQKAFLSR------------------------SCETNDK-----QKN------KGS
RPG--RG--------------------------GSG-------KLFRASHTVLYK-----
------------------------FRNQLKHLISDMESSKIRYIRCIKPNDMMKPRVTDH
LTTLRQLASAGVLTAITLSRE--AFPNKMFYDDALERYKCLDCSNYNDY--SCPVD----
-----------------------------------DKKE---------------------
ETLEKLFINIFGQK----------S-----------------------------------
------------------------------------------------------------
---------------------------------------------------------NLA
-EEPKSDSAVRYVFGKTRVY-----FKHGVVDKLES--DRM-------------------
--------------------G-VLHFRAIM------------------------------
------------------------------------------------------------
------------------------------------------------------------
------------------------------------------------------------
--------------------------------------------------
>PtMyo51D
GESGAGKTETVKIVVQHLAMLEHTAPSVSVDT----------------------------
------------------------------------------------------------
-------------------------------------------NPASLDIVRHVVESSPL
FEAFGNAMTTKNSNGSRFGKVTRLHFAPDWTADT-----------------------QDT
---------FCYSLKGSSYQTYLLETNRIVY-QT-------AGERSFHIFYQLLSA--SS
DL---------------KRTMLGE---------------------EWI-------DA--T
----------EKDFCYLGEPRE--------------------------------------
------------CQVDGH-SDAQSFIKTLHALELF-GWEGDALQSLFGALGAVLRIGNLT
FQEQE---------------------------------------EGEAIVSS---DTALR
LLADAVG-LST----------TDLESAFTHLII-KAN--------N---DT-IEVPLSAE
ISKNTTDALAKQMYSFIFDSVVMKVNQWTASS----------------------------
-----KSSEAEAAISLVDICGFESFETNRFDQLCIN-YANEKLQ----------------
----HKYVQDNLLKKRVEH-EREEIE-LFD--TTLMDNSDILDLIEGR-------EGLIN
VMNEECMRPN-G--NNKTFVFKLTNVH-------------------------RKN----A
RFL------RKKL-DRSTQFGISHFAG---DVMYDA-SEFIERNTDKVPESLLTLFTKSS
-NVLIREQFVAF------------------------LQK-SEE-----K--------RST
RAT--RK--------------------------------------KSTVTTVLDK-----
------------------------FRVSLKDLMLTMSDTHTRYIRCIKPNDTMSIAIADH
LLTVKQLQCAGLVTAIDLTRE--SFPNKYSFSTAVQRFHSLMNSEQKHDLKDMKLH----
-----------------------------------D------------------------
-KAQYMMSSLFTPL----------------------------------------------
------------------------------------------------------------
----------------------------------------------------------IE
-QYRNSDFTMPFVCGKTKIF-----FRSGALEVLET--QRR-------------------
--------------------E-LHFMKASILQQQIRG-----------------------
------------------------------------------------------------
------------------------------------------------------------
------------------------------------------------------------
--------------------------------------------------
>fso08320
GESGAGKTETVKIVLKHLARLPEWGSNYS-------------------------------
------------------------------------------------------------
-----------------------------------------GSDHSSHAMVDNILESIPL
FEAFGNAKTRRNHNSSRFAKVTNLHFSEDENK----------------------------
---------QIRFLTGIYTEAHLLEKSRVVS-QF-------SDERNFHIFYQLLSA--SA
EE---------------KEELLGE---------------------DWR-------SS--S
----------PCDFRYLSTNSD--------------------------------------
-------------EALHQ-SDCKDWEHTLHALQFF-GWNNEQLKSLIQVLGVLLRLGNIS
FAETTD---------------------------------------GEAVIDN---RHELQ
MLSKSLG-VSA----------EALEKAMTLKRI-KVV--------D---DE-VDVPLPSS
QAKECCDGLAKIIYSRLFRVLADRINQKTYVN----------------------------
------DRYGSRVISLLDMFGFESFDTNGFDQLCVN-YSNEKLQ----------------
----QKYVHDNILRLTKEY-RDEGIT-LFD--IDFVDNVCTVALFENT-------TGIIT
VLDDECLRPN-G--TDETFVYKLK----------------------------GTS----T
ALI------ENNL-HTKTEFSIQHYAG---PVAYEA-KGFIERNSDKLPRDVILVASKSC
-NEIIRSELMQL------------------------IRE-EEL-----------------
-SL--RT--------------------------------------IKRKTSIMRK-----
------------------------FQVQLRSLLDTMSDMQVRYIRCVKPNENLEATRTDH
LKTLQQIKCAGLVTAIEMGRK--TFPDKLSFSLIEQRFSCLVSSEYQSMLQDIPLH----
-----------------------------------DR-----------------------
--ACLMMTYIFANF----------------------------------------------
------------------------------------------------------------
----------------------------------------------------------VG
-TFDDDELGLPYACGKTNIY-----FRAGAVEHLES--LRR-------------------
--------------------S-MFSNKSTVLQAWYRAKNQLKKYSLLRR---SVISIQAC
YKSRKVRLQFLILKSGIL----------RLQA--AFFSYQLRVLHEKKRGAAVA------
------------------------------------------------------------
------------------------------------------------------------
--------------------------------------------------
>fso89360
GESGAGKTETVKIVLKHLARLPEWGSNYS-------------------------------
------------------------------------------------------------
-----------------------------------------GSDHSSHTMVDNILESIPL
FEAFGNAKTKRNHNSSRFAKVTNLQFSEDENK----------------------------
---------QMSFLTGIYTEAHLLEKSRVVS-QF-------PDERNFHVFYQLLSA--SA
EE---------------KEELLGE---------------------DWR-------NS--S
----------PCDFRYLVTTSN--------------------------------------
-------------DASHQ-NDLKDWENTLHALQFF-GWNNEELKSLIQALGVLLRLGNIS
FTDTTD---------------------------------------GEAVIDN---RDELQ
KLSKDLG-VST----------EALEKAMTSKRI-KVV--------D---DE-VDVPLPSS
QAKECCDALAKIIYSRLFEVLADRINKKTHVN----------------------------
------DHYGSRVISLLDMFGFESFDTNGFDQLCVN-YSNEKLQ----------------
----QKYVHDNILRLTKEY-RDEGIT-LFD--IDSIDNACTVALFENT-------RGIIT
VLDDECLRPN-G--TDESFVYKLK----------------------------GTS----R
ALI------ENNL-HTKTEFSIHHYAG---PVAYDA-KGFIERNSDKLPRDVILVASKSS
-NGIIRSELMQL------------------------IRE-EEM-----------------
-SL--RT--------------------------------------KKRKTSIMQK-----
------------------------FQVQLHSLLDNMSNMQVRYIRCIKPNDFLEASRTDH
LKTLQQIKCAGLVTAIEMGRK--TFPDKLSFSLIEQRFSCLLSSDYQSMLKDIPLH----
-----------------------------------DR-----------------------
--ACLMMTFIFANY----------------------------------------------
------------------------------------------------------------
----------------------------------------------------------VG
-SFDDDETGLPYACGKTNIY-----FRAGAVEHLES--LRR-------------------
--------------------S-LFSNKATVLQAWYRAKTQLRKYSSLRR---SVVFIQAC
NKSRKQRLQYLTLKSGIL----------RLQA--VYFSCQLRILYEKKRGAAVA------
------------------------------------------------------------
------------------------------------------------------------
--------------------------------------------------
>Ap22960
GESGAGKTETVKIVLEHLATLEASSLSPGLA-----------------------------
------------------------------------------------------------
-----------------------------------------ESAVMSNELVQKIIKSSPI
FEAFGNAETLRNHNSSRFGKMTRLHFETRDNG----------------------------
----------MWGLCGSTCQTYLLESNRVVS-QA-------DTERGFHIFYQLMAA--PE
DV---------------KEELLGK---------------------EWR-------GT--T
----------ADDFRYLNHKET--------------------------------------
-------------REGKG-SDKEEWSKTLEALLVF-DWKEGWLKTLAQALATILKLGNVV
FTDADGE--------------------------------------NG-CKAS---TEDVL
LASQMLE-ISP----------DELEHAMTHRFV-ETA--------Q---ER-VEVPLTSD
VAKDSLDALVKRIYSYMFSCIVASINAQTAGS----------------------------
--------KGDGDISLLDIYGFERFDTNRFEQLCIN-YANERLH----------------
----KKYVDDNFARFKSEY-ESEGID-IFD--FSKIDNNDVLQLFDGP-------SGLIG
AISEECLRPM-G--NSMNFVQRMKQIH-------------------------SDS----D
RFI------HEKL-GGKFQFGVHHFAG---PVMYDA-DHFVERNTDHLSPTLVSTLSRSS
-NEMVKGAFNLM------------------------MRE-KSV-----------------
--P--RG--------------------------------------SQQKKTVLDK-----
------------------------FRVELKELISSIEETETRYIRCIKPNESLSPTKVDH
ATVLRQLKCAGLVAAIDLSRE--SFPSKISFSVAEERFMCLIDETSRDVLKDLPLH----
-----------------------------------DR-----------------------
------------------------------------------------------------
------------------------------------------------------------
------------------------------------------------------------
------------------------------------------------------------
------------------------------------------------------------
------------------------------------------------------------
------------------------------------------------------------
------------------------------------------------------------
--------------------------------------------------
>Sro110g054
GESGSGKTETVKILLEHLATLEFLCPDQHMAVP---------------------------
------------------------------------------------------------
--------------------------------------------SFNFDVVNKLMESSVV
LEAFGNAKTRRNNNSSRFGKLLQLQFTTGVDMDS-----------------------SN-
----RS-IPSSCSLVGSRCTTYLLEKTRVVS-HA-------VGERSFHIFYQLLAA--PE
DF---------------RRALWP----------------------SFA-------SR--K
----------PTDFSYLAQFGE--------------------------------------
------------CNLENL-GDANQWKSTVNALRTF-GIEGELQSTLMRALAIVLQLGNIR
FGESLFTN-----------------------------------GERKTVVTT---TDELH
RLCKMIG-IGQ----------EDLESSLTSRAI-KTN--------F---EE-LRAPVQPA
QAKENVDALAKEIYTRIFQFIVRQINGQMNS-----------------------------
----SNEDDITGTISLIDIYGFERLAVNRFEQLCIN-YANEQLQ----------------
----QKYVADNFRILKQEY-DQEGID-IFD--FSLVDNSDVINLMDGR-------SGVFV
ALQEECVRPM-A--NDESFVQKMKKVN-------------------------ESH----P
RLV------NEKL-YSKLEFGIRHFAG---PVTYDA-TRFVDRNMDRVSEDLLYCAARST
-NNLIRNELQRS------------------------SRK-LAV-----K--------SRM
DES--GR--------------------------------------NTATMTLIEK-----
------------------------FSMELRDLLLEIEGTQTRYIRCIIPNETRSPGVTDH
LMTLRQLEYAGLMTSVALTRE--SLPDSLSYKTLLARFGCLLRPSEREKMKEMEVS----
------------------------------------------------------------
DQIVYMLTNLFMPT----------------------------------------------
------------------------------------------------------------
----------------------------------------------------------LR
-GTDGAPPSMPFACGTTKAY-----LRAGALEHLET--LRY-------------------
--------------------R-FFFLRAMV------------------------------
------------------------------------------------------------
------------------------------------------------------------
------------------------------------------------------------
--------------------------------------------------
>Ats2008761
GQSGSGKTETVKLVITHLATIADTASTNNTDMITA-------------------------
------------------------------------------------------------
-----------------------------------NPTLSDGNEIGTHEVVQKLLECNPV
FEAFGNAQTVRNDNSSRFGKFTQLWFDCDSSHAG--------------------------
-------APTGASLVGSSHETYLLEKTRVVQ-HN-------VGERSFHIFYQLLAA--PQ
EE---------------KTKIWK----------------------GLGPGKNGVPAP--T
----------IESFAYLRTGEG--------------------------------------
------------GNASAQ-DDTKGWKETVEGLETF-GISGAGQRSLFRALCIILQLGNLQ
FAPSEDD-------------------------------------EDRAVCSS---PKELK
SLSQLMG-VDA----------PTIEEAITSRKL-NMGLDKSRNNDE---ET-IKVHLTTQ
SCRESCNALAKEIYAQVFAMIARTMNEKSAR-----------------------------
----PANPQNFKSINLLDLFGFEVFDVNRFEQLCIN-YANERLQ----------------
----QKYVMDNFIAVKNEY-EEEGID-LFD--FSLIDNKPVLELLEGKS------IGLIS
ILNDECIRPK-G--SDTSFVFKLKSIYHKPNE---I----------------GNS----S
RLV------SERL-HSPHEFGIKHFASDAVVVTYNA-ENFVERNGDKVADDLLQCACLSS
-NGLIRTSFQYK------------------------LDMAVQE-----LEQ------AEK
TKV--RK--------------------------------------KKSSTALLSQ-----
------------------------FKVQLEALLDQIRNSRTRYIRCIQPNSEKLPQQLDH
QLTLNQLASAGLEIAISISRE--TYPNRLPYNVVLERFACLMDLSDRH-----SVN----
-----------------------------------PGSKP---K-----------TEKLK
ECTDILLSKVLKDD----------------------------------------------
------------------------------------------------------------
----------------------------------------------------------SE
-IVVGGRIAVPYACGKTRVF-----FRSGCQEVLES--RRM-------------------
--------------------E-LLSGAAAT------------------------------
------------------------------------------------------------
------------------------------------------------------------
------------------------------------------------------------
--------------------------------------------------
>Csw1802973
GESGAGKTETIKIVVSHLARIHTLIEDDDRSSR---------------------------
------------------------------------------------------------
------------------------------------SV----VGNDTEAIVKRVLESSLL
FEAFGNAKTVRNNNSSRFGKFTQLQFERSSP-----------------------------
---------SRCILSGAKRDTFLLEKNRVVH-HD-------SGERSYHIFYQLLNA--PD
DF---------------RESVWE----------------------GFS-------QL--D
----------GNSFKYLTTGHN--------------------------------------
-------TD---EECNNF-ISGSAWQRVVDDLALF-GIADDNLIDLTRTLCTVLQLGNLE
FTRDSSS--------------------------------------DECIIPT---QSEFH
KLTELLG-LTS----------DYLTLALTRRQI-KTS--------R---DT-LHSLLTPD
AAKDSADALGKELYARLFDYLVRVINKATDNT----------------------------
-MTSTATEDPQGVINLLDIFGFEKFAVNRFEQLCIN-YANEKLQ----------------
----NKYAVDIFYDTQAEY-EKEGID-IFD--FSKVDNTPVLDLIEGS-------TGLIA
LLNDECIRPK-G--NDSSYVYKVKMVH-------------------------KTS----T
AFV------KERI-NHPFEFSVHHFAG---NVKYTA-KKFIEKNTDVLPLDLVQAMSNST
-NTIIAGEFKTM------------------------ANA-MTE-----LRK---------
SRR--RS--------------------------------------SSGGSTVISK-----
------------------------FKIQLKILMDNISNAKTRYIRCIKPNEIGKPLVLNH
TMTMNQLVSAGLVTAIIISRE--SFPDSLGYRDCVLRFRCLAASNFKEGRD---------
----------------------------------------------------------ER
NTAELLLKRLLRGR----------------------------------------------
------------------------------------------------------------
-----------------------------------------------------------D
-QVIGGEVIRPFACGKTKIF-----FRTGMLELIES--ERQ-------------------
--------------------R-LYRQSATAMQKSARRFVCKRRYRAIIR---ANKI----
------------------------------------------------------------
------------------------------------------------------------
------------------------------------------------------------
--------------------------------------------------
>Csw1789033
GDSGAGKTETIKIVMSHLAAIPLFQMGAGESAM---------------------------
------------------------------------------------------------
------------------------------------SS--PKDIDDTRFVVKRILDSNIL
FEAFGNAMTVRNDNSSRFGKLTQLKFERQEEG---------------------------G
-SGVGS-AVPLCVLSGSNCETYLLEKIRVVK-HG-------SGERNFHIFYQLLSA--PD
DV---------------KKDVWS----------------------GLV-------GK--D
----------YKSFFYLIPAKKKVKKSRSHRS---------------------VKRRS--
ETKVVEHVEEDNVVLDEN-TSLEAWNRTTAGLSLF-GIEGEKLTTMMQVLCIILQLGNLK
FGSNPAAK-----------------------------------DDEKAVLEN---PEELD
LLCKVFG-LSL----------ETATRALLQRKV-KTM--------R---EE-IEFALTPE
GAKESRDALSKELYNRVFNYLVRTLNEATNVTGEEERGEKDL--SI-SGE---------D
DGSINEEVSRFGVISLLDIFGFELFETNRFEQFCIN-YANERLQ----------------
----QKYVKDIFIATTAEY-EAEGIG-VFD--FSRVDNTGIVELIESK-------TGIIT
LLNDECKRPK-G--NATSYVYKIKTVH-------------------------KTS----D
HMT------HRKL-DRQWEFGIRHFAS---PVTYDA-STFLERNTDSLPLDLVQCVKEST
-NSLVQSEFKDL------------------------AKE-LRV-----AK-------AGS
F-----H--------------------------------------GHMNNTVMSK-----
------------------------FKTQLNELIDTIDDTRTRYIRCIKPNPLKTPFILDH
KSTM--------------------------------------------------------
------------------------------------------------------------
------------------------------------------------------------
------------------------------------------------------------
------------------------------------------------------------
------------------------------------------------------------
------------------------------------------------------------
------------------------------------------------------------
------------------------------------------------------------
------------------------------------------------------------
--------------------------------------------------
>Oa103827
GESGAGKTESVKLVMAHLATIENTHDQATVR-----------------------------
------------------------------------------------------------
------------------------------------------GSNVRSEIVSKISESNPL
FEAFGNAQTARNDNSSRFGKLTKLHFQVPPGAEQ-----------------------VTI
---RGK-VVPFPVLAGSSFETYLLEKSRVAV-HD-------EGERSYHFFYQLLAA--PN
ED---------------KKQYWD----------------------GLD-------GA--S
----------EDSFRYIGASG---------------------------------------
-------------TIENQ-SDVEDWEETKVALDLF-GFKSGKLRALVRAVCAVLQLGNLT
FDPDSSG-------------------------------------EDGSIISS---VEELK
KLSTLMG-IST----------EDLSEALTTRPL-KTF--------R---EE-ITVQLAPA
AAKEGCDALAKEIYAQLFQVIVESINEATVP-----------------------------
-SSDVVESLGIHSISILDMFGFECFEMNRFEQLCIN-YANERIQ----------------
----HKYASDTFLQLKDEY-EAEEID-IFD--FSAVDNSEVLSLVEGR-------TGLIN
ILNEECIRPK-G--NDESFVYKIKTIH-------------------------KET----G
CLV------DDRL-HSPNEFSIMHFAG---VVTYNS-TCFVSRNSDKLPHNVLTCVASSD
-NEFISERLQRL------------------------ASE-DTI-----S--------QSN
IRG--LS--------------------------------------RKRSATIMSK-----
------------------------FKKQLIALMSGIKESRTRYIRCIKPNSSKQPLVMEH
QMAMRQLASAGLVTAITVSRE--AFPDNLPYDVVYDRFHILLPIESKLDSR---------
------------------------------------KDI----------------R----
EKALILLECK--------------------------------------------------
------------------------------------------------------------
------------------------------------------------------------
------------------------------------------------------------
------------------------------------------------------------
------------------------------------------------------------
------------------------------------------------------------
------------------------------------------------------------
--------------------------------------------------
>Sya197510
GESGAGKTETVKIVLQHLATLSEYCTKNDPQDT---------------------------
------------------------------------------------------------
------------------------------------V----TDTTLKRSVVQRVMESNPI
LEAFGNAKTVRNDNSSRFGKFTQLQFQLSASLQD-----------------------GTS
----ST-SIIPPRLGGSICHTYLLEKSRVVS-QS-------PGERNYHIFYQMLRA--SR
EQ---------------KRDIWN----------------------ELE-------DA--D
----------VTSFRYLVDSSQ--------------------------------------
---------------ESM-GDEEEWSRTLES-----------------------------
-------------------------------------------EEGGTIISS---REELA
KLQDLLE-IPM----------EDLEKCMTTRLL-KTG--------Y---DE-VYMRLSPA
VAKDSADALAKEMYARIFDVLVKSINEYTQELAADPHNEYKSDDSI--------------
-MADGIDENRVGLICLLDIFGFERFKVNRFEQLCIN-YANEHLQ----------------
----YKYVTDNFRAVQEEY-QAEGIE-VFD--FSMVDNSDVLSLLESR-------LGILV
SLNEECMRPK-G--NDESFVYKIKIVN-------------------------KDH----E
RII------DEKL-HRKTEFGIRHFAG---PVKYDA-TKFVERNMDSLPNDLIECISQCS
-NEIISKEFKLL------------------------LDA-SKP-----SIG------GIV
SPG--KR--------------------------------------KLTSKSVIQK-----
------------------------FRVQLQNLMNNIQSTTTRYIRCIKPNDNMIPNILDH
YTTMRQLECAGLVTAIIISRE--TFPNRLGYDTTRSRFECLLNRADLVQYQ--KLK----
---------------------------------------------------------EEK
LEAEFLLSTLLQPLVDAQMLLLKES-----------------------------------
------------------------------------------------------------
---------------------------------------------------------SKG
-NKSHEQVKQPYACGNSRVY-----FRTGVLEYLEN--KRL-------------------
--------------------D-YYNRSVVLIQNWMRKIFAAQKYIRMRW---AAKR----
------------------------------------------------------------
------------------------------------------------------------
------------------------------------------------------------
--------------------------------------------------
>Dib1483189
GESGSGKTETVKIIMKHLAAVQSLSADS--------------------------------
------------------------------------------------------------
---------------------------------------AIFSADATDAIVKRILESNAL
LEAFGNAKTVRNNNSSRFGKYIQLQFDVEDGRSA-----------------------ELA
----GK-KLPTCVLAGSINNTYLLEKSRVVG-HE-------SAERTYHIFYQILAA--PE
DV---------------KTKLWG----------------------GLA-------GA--T
----------NSSFKYIGDCEP--------------------------------------
------------LLIDDM-TDGQKWEETANALAGI-GIEGEKFDTFMRAICTVMQLGNIS
FAENPSN-------------------------------------SEETIIDS---KDELN
KLGDLLA-VET----------SDIEKALTTRAV-TIG--------R---ET-YDKPLKLS
ESQETRDAFAKEIYFQIFDYIVAVMNTMTSAE-----NNYDKANE---------------
-------VQEFGRVSLLDIFGFESFEVNRFEQLCIN-YANEKLQ----------------
----QLYTLDTFRSVQEEY-EDEDIE-LES--VTFPDNASVLRLVEGR-------VGVIA
LLNEECVRPN-G--NDETFVSKVCLVN-------------------------KDN----P
DML------QGRL-FRPYEFAINHYAG---TVKYDA-RMFVHKNTDNISSNLLDLACKSS
-NELISVELKAA------------------------ADA-RLA-----KP-------SGG
RKK--KG--------------------------------------Q--STTVATK-----
------------------------FRSQLTALMNSISETRTRYVRCIKPNPEKLPVRLNL
LSTAEQLRCAGVLSAIAISRA--AFPTRLHHEDFIERFDFLSSARFGDDEDEKKVE----
-----------------------------------AGEG----------------NSSSR
AYVEKVVLDILGDD----------------------------------------------
------------------------------------------------------------
----------------------------------------------------------TT
-VKEEGQELTAYACGKTRVY-----FRSGVLEQFEA--KRA-------------------
--------------------A-ALSTHVITMQRYARGYLERSHFQKVKA---SVIA----
------------------------------------------------------------
------------------------------------------------------------
------------------------------------------------------------
--------------------------------------------------
>Pa276210
GESGAGKTETVKIVMSHLTKIATFHDGKDPPAK---------------------------
------------------------------------------------------------
------------------------------------E--IIDSVALSETLVTRILDSNPI
FEAFGNATTLRNDNSSRFGRYTQLKFQLIQTSTN-----------------------TFR
-KGPKP-KRYTCVLSGADCTTYLLEKARVVS-HV-------SKERNFHIFYQLLAS--PT
TF---------------RSEVWD----------------------VLA-------NA--T
----------AESFRYVGKPVI--------------------------------------
------------DIIGGK-SDAQNWTDTQKDLCGL-GIAGDKLLTMMRALCVILQLGNLT
FGPDPAN-------------------------------------DDHTIVLN---TDELG
KLSEIMG-ISA----------SLLNAALTERTI-TAR--------G---ET-HKVLLKVR
EAMDARDALAKEIYARLFDWLVKFINAATLG-----------------------------
-EKQNDNEHSYRNIGLLDLFGFEAFDVNRFEQLCIN-YANEKLQ----------------
----YKYARDNFRSLQEEY-EAEGID-LFD--FASVDNSPIFTLIQSS-------LGLFA
VLNGECFLPN-G--NAKSFVYKAKKVH-------------------------KDQ----P
ALV------KKLL-HGPSEFGIKHFAG---DVVYDA-SEFIACNKDSISVDLIECASKSS
-NSLISDEFIKL------------------------SNE-KKE-----L--------SQV
KGR--RG--------------------------------------AIFNQMTCTK-----
------------------------FKSQVTSLMAVIDQSRTQFIRCIKPNKSMKPYVTDH
THTL--------------------------------------------------------
------------------------------------------------------------
------------------------------------------------------------
------------------------------------------------------------
------------------------------------------------------------
------------------------------------------------------------
------------------------------------------------------------
------------------------------------------------------------
------------------------------------------------------------
------------------------------------------------------------
--------------------------------------------------
>Pa323048
GESGAGKTETVKIVMSHLTKIATFHDGKDPPAK---------------------------
------------------------------------------------------------
------------------------------------E--IIDSVALSETLVTRILDSNPI
FEAFGNATTLRNDNSSRFGRYTQLKFQLIQTSTN-----------------------TFR
-KGPKP-KRYTCVLSGADCTTYLLEKARIVS-HV-------SKERNFHIFYQLLAS--PN
NF---------------RSQVLD----------------------VLA-------NA--T
----------SKSFRYVGKPVI--------------------------------------
------------DIIGGK-SDAQNWTDTQKDLCGL-GIAGDKLLTMMRALCVILQLGNLT
FGPDPAN-------------------------------------DDHTIVLN---TDELG
KLSEIMG-ISA----------SLLNAALTERTI-TAR--------G---ET-HKVLLKVR
EAMDARDALAKEIYARLFDWLVKFINAATLG-----------------------------
-EKQNDNEHSYRNIGLLDLFGFEAFDVNRFEQLCIN-YANEKLQ----------------
----YKYARDNFRSLQEEY-EAEGID-LFD--FASVDNSSILNLIESR-------LGLFA
VLNEECVLPN-G--NAKSFVYKAKKVH-------------------------KDQ----P
ALV------KKLL-HGPSEFGIKHFAG---DVVYDA-SEFIACNKDSISVDLIECASKSS
-NSLISDEFIKL------------------------SNE-KKE-----L--------SQV
KGR--RG--------------------------------------AIFNQMTCTK-----
------------------------FKSQVTSLMAVIDQSRTQFIRCIKPNKSMKPYVTDH
THTL--------------------------------------------------------
------------------------------------------------------------
------------------------------------------------------------
------------------------------------------------------------
------------------------------------------------------------
------------------------------------------------------------
------------------------------------------------------------
------------------------------------------------------------
------------------------------------------------------------
------------------------------------------------------------
--------------------------------------------------
>Spt829025
GESGAGKTETVKIVLSHLAMLQERSLQEDIG-----------------------------
------------------------------------------------------------
--------------------------------------TTRDTKRAMSTIVTRVLESNPI
FEAFGNAKTSHNDNSSRFGKFTRLQFRWEKSP----------------------------
----DK-AVPPCALVGSNCDTYLLEKSRVVG-HR-------AHERTFHIFYQLLAA--TE
EF---------------KSTVWD----------------------GLT-------ET--S
----------NESFKYVGHTDI--------------------------------------
------------VTIEGV-TDAQSWRQTVEVLSLF-GIAKDRLITLMRTLCVVLQLGNLT
FGPDPAD-------------------------------------KERTTITS---INELS
KLVDIMG-VST----------DCITAALTERTI-TAR--------G---EN-HRVFLNAA
SSKDNCDALTKEIYSQVFKWIVRVINEETRC-----------------------------
-----NERENIGTISLFDLFGFESFEVNTFEQFCIN-YANEKLQ----------------
----QKYVDDRFRAVCDEY-EADGIE-LFN--FSSVDNSGILNLIEGR-------MGIFL
ILNEECVRPN-G--NYSSFVYKVKHIH-------------------------STS----P
YLV------KDEL-HRKNEFGVNHYAG---PVEYDA-TKFIESNNDKFSKDLLECASKST
-NSLIAKASRKL------------------------VHE-QLY-----Q--------AKS
NSQ--GR--------------------------------------GLLSHTACSK-----
------------------------FRNQLKFLMADIEETKTRYIRCIKPNNEMIAGVTDH
AKTM--------------------------------------------------------
------------------------------------------------------------
------------------------------------------------------------
------------------------------------------------------------
------------------------------------------------------------
------------------------------------------------------------
------------------------------------------------------------
------------------------------------------------------------
------------------------------------------------------------
------------------------------------------------------------
--------------------------------------------------
>CcMyoA
GESGAGKTETIKIVMNHLATVERSRPLWPESDR---------------------------
------------------------------------------------------------
------------------------------------CS---ISEHGSEQVVNRVIHSNPL
FESFGNAKTLRNDNSSRFGKFTQLMFDVENAADA-----------------------ARG
----GR-SIPSCHLVGSKCITYLLEKSRVVK-VS-------EGERTYHIFYQLMGA--PD
EV---------------KDRIWSE---------------------GLV-------GA--E
----------TSDFSYLSSSS---------------------------------------
------------GSIDGL-ASGENWSETVDSLSIF-GIHGDVFLDMMRSLCVILQLGNIT
FDSDIVD------------------------------------GEERSNISS---VEALR
KLSVLLG-VPE----------ADIETAMTKRFM-VTR--------G---EE-FTISLKAN
EAKDGCDALAKEIYARVFDYLVKKINVYTEP-----------------------------
-PGTH---AEYGTISLLDIFGFESFAVNRFEQLCIN-YANERLQ----------------
----QKYVNDNFQSVKTEY-EGEGIN-VFD--FSLIDNSDVVELLEGR-------LGLIA
QLNEECVRPN-G--GDESFVYKLKVVN-------------------------SDS----S
RLL------QDKL-HFPYEFAIRHYAA---PIKYDA-RHFIERNLDKIPSDLLTCASKSE
-NPFLREQFQVL------------------------LSK-LEE-----SKN------TSA
LKK--RS--------------------------------------EATKDLVTSK-----
------------------------FKGQLTSLMSLIEKSRTRYIRCVKPNKEMLPRILDH
SLTVSQLESAGLVTAIVISRE--SFPNRLSYELVIERFKFLCYKFSD-----IKLG----
-----------------------------------TGDI----------------K----
IDSQILLSHLLAGI----------------------------------------------
------------------------------------------------------------
----------------------------------------------------------TI
-NTHNGR-VPPFACGKSKVY-----FRVGALERIET--IRQ-------------------
--------------------E-YYAERAIQ------------------------------
------------------------------------------------------------
------------------------------------------------------------
------------------------------------------------------------
--------------------------------------------------
>ThpMyo51B
GESGAGKTETIKIVMNHLATVERSRPSWPESDR---------------------------
------------------------------------------------------------
------------------------------------DK---GSEHGSET-VNRVLRANPL
FEAFGNAKTIRNDNSSRFGKFIQLQFDIESIADA-----------------------ERE
----GR-EIPSCQLAGSKCITYLLEKSRVVS-VG-------AGERTYHIFYQLLGA--PD
EA---------------KQTIWKD---------------------GLA-------GK--D
----------ISDFAYLSSASS--------------------------------------
------------SAIDGL-ASRENWSETREALATF-GIHGDLFLDLMRSLCIILQLGNLT
FESEVVD------------------------------------GEERSNISS---FEVLE
TLSNLLG-VSE----------SDIEMAMTKRFM-ITR--------G---EE-FTIALKPN
EARDNCDALAKEIYAQVFDFLVNKINECTEP-----------------------------
-KDTPS--SGHGTISLLDIFGFESFEVNRFEQLCIN-YANERLQ----------------
----QKYVHDNFQSVKQEY-EGEGIN-VFD--FSLIDNSDVMELLEGK-------LGLIA
QLNEECVRPN-G--GDESFVYKLKVVN-------------------------SDS----I
RLI------QDKL-HRPYQFGIQHYAA---PITYDS-RKFIERNQDKIPADLLACACKSK
-NPLIRQEFLKL------------------------SSK-MSN-----PK-------SSA
LKK--RS--------------------------------------EATKDLVTSK-----
------------------------FRTQLTSLMSVIEESRTRYIRCVKPNMEMIPRTLDH
THTVSQLESAGLVTAIVISKE--SFPNRLSYELVIERFKFLAYMFRD-----CRLE----
-----------------------------------SGDI----------------K----
VDAERLLSHLLAGI----------------------------------------------
------------------------------------------------------------
----------------------------------------------------------TA
-DTHKGR-VRPFACGKTNVY-----FRVGALETIET--IRQ-------------------
--------------------D-FYAERA--------------------------------
------------------------------------------------------------
------------------------------------------------------------
------------------------------------------------------------
--------------------------------------------------
>Tss1701772
GESGAGKTETIKIVMNHLATVERSRPSWPESDR---------------------------
------------------------------------------------------------
------------------------------------DK---GSEHGSET-VNRVLRANPL
FEAFGNAKTIRNDNSSRFGKFIQLQFDIESIADA-----------------------ERE
----GR-EIPSCQLAGSKCITYLLEKSRVVS-VG-------AGERTYHIFYQLLGA--PD
EA---------------KQTIWKD---------------------GLA-------GK--D
----------ISDFAYLSSASS--------------------------------------
------------SAIDGL-ASRENWSETREALATF-GIHGDLFLDLMRSLCIILQLGNLT
FESEVVD------------------------------------GEERSNISS---FEVLE
TLSNLLG-VSE----------SDIEMAMTKRFI-FTR--------G---EE-FTIALKPN
EARDNCDALAKEIYAQVFDFLVNKINECTEP-----------------------------
-KDTPS--SGHGTISLLDIFGFESFEVNRFEQLCIN-YANERLQ----------------
----QKYVHDNFQSVKQEY-EGEGIN-VFD--FSLIDNSDVMELLEGK-------LGLIA
QLNEECVRPN-G--GDESFVYKLKVVN-------------------------SDS----I
RLI------QDKL-HRPYQFGIQHYAA---PITYDS-RKFIERNQDKIPADLLACACKSK
-NPLIRQEFLKL------------------------SSK-MSN-----PK-------SSA
LKK--RS--------------------------------------EATKDLVTSK-----
------------------------FRTQLTSLMSVIEESRTRYIRCVKPNMEMIPRTLDH
THTVSQLESAGLVTAIVISKE--SFPNRLSYELVIERFKFLAYKFRD-----CRLE----
-----------------------------------SGDI----------------K----
VDAERLLSHLLAGI----------------------------------------------
------------------------------------------------------------
----------------------------------------------------------TA
-DTHKGR-VRPFACGKTNVY-----FRVGALETIET--IRQ-------------------
--------------------D-FYAERA--------------------------------
------------------------------------------------------------
------------------------------------------------------------
------------------------------------------------------------
--------------------------------------------------
>Tsw903387
GESGAGKTETIKIVMNHLATVERSRPNWPESDR---------------------------
------------------------------------------------------------
------------------------------------DM---DSEHGSDT-VNRVLRANPV
FEAFGNAKTLRNDNSSRFGKFTQLQFDVEDTSYA-----------------------NLN
----GR-AIPSCLLAGSKCITYLLEKSRVVS-VS-------QGERTYHIFYQLLEA--PD
EI---------------KKDIWEE---------------------GLV-------GA--S
----------TADFNYLSTSS---------------------------------------
------------AQEHGF-DSGEEWIETVDALSTF-GIKGDAFFDVMRSLCIILQLGNLT
FEPEVVY------------------------------------GEERSSISS---IEALE
KLSTLIG-VPE----------SEIETAMTKRFM-ITR--------G---EE-FTISLKDT
EARDGCDALAKEIYARVFDYLVRNINECTEP-----------------------------
-KGSAG--GFYGTISLLDIFGFESFQVNRFEQLCIN-YANERLQ----------------
----QKYVVDNFRAIKVEY-EEEGIN-VFD--FSLIDNSDVMDLLEGK-------MGLMV
QLNEECVRPN-G--GDESFVYKLKVVC-------------------------SDS----N
RLI------QDNL-HRPYEFGIRHYAA---PIKYDA-RKFIERNLDKIPNDLLKCACHSA
-NPLIRQEFQRL------------------------SDS-LKE-----GQ-------STG
LKK--RS--------------------------------------AATKHLVATK-----
------------------------FRSQLTSLMSIIEESRTRYIRCVKPNKVMRPRTLDH
AHTVSQLESAGLVTAIVISRE--SFPNRLSYDVIMERFKFLTYKYAD-----CHLD----
-----------------------------------TADI----------------K----
QDSEILLSHLLAGI----------------------------------------------
------------------------------------------------------------
----------------------------------------------------------TA
-DTHMGR-VRPFACGKTKVY-----FRVGALERIET--IRQ-------------------
--------------------E-YYAERA--------------------------------
------------------------------------------------------------
------------------------------------------------------------
------------------------------------------------------------
--------------------------------------------------
>Tsw2132506
GESGAGKTETIKIVMNHLATVERSRPNWPESDR---------------------------
------------------------------------------------------------
------------------------------------DM---DSEHGSDT-VNRVLRANPV
FEAFGNAKTLRNDNSSRFGKFTQLQFDVEDTSYA-----------------------NLN
----GR-AIPSCLLAGSKCITYLLEKSRVVS-VS-------QGERTYHIFYQLLEA--PN
EI---------------KKDIWEE---------------------GLV-------GA--S
----------TADFNYLSTSS---------------------------------------
------------AQEHGF-DSGEEWIETVDALSTF-GIKGDAFFDVMRSLCIILQLGNLT
FEPEVVY------------------------------------GEERSSISS---IEALA
KLSTLMG-VPE----------SEIETAMTKRFM-MTR--------G---EE-FTISLKDT
EARDGCDALAKEIYARVFDYLVRNINECTEP-----------------------------
-KGSAG--GFYGTISLLDIFGFESFQVNRFEQLCIN-YANERLQ----------------
----QKYVVDNFRAIKVEY-EEEGIN-VFD--FSLIDNSDVMDLLEGK-------MGLMV
QLNEECVRPN-G--GDESFVYKLKVVC-------------------------SDS----N
RLI------QDNL-HRPYEFGIRHYAA---PIKYDA-RKFIERNLDKIPNDLLKCACHSA
-NPLIRQEFQRL------------------------SDS-LKE-----GQ-------STG
LKK--RS--------------------------------------AATKHLVATK-----
------------------------FRSQLTSLMSIIEESRTRYIRCVKPNKVMRPRTLDH
AHTVSQLESAGLVTAIVISRE--SFPNRLSYDVIMERFKFLTYKYAD-----CQLD----
-----------------------------------TGDI----------------K----
QDSEILISHLLAGI----------------------------------------------
------------------------------------------------------------
----------------------------------------------------------TA
-DTHMGR-VRPFACGKTKVY-----FRVGALERIET--IRQ-------------------
--------------------E-YYAERA--------------------------------
------------------------------------------------------------
------------------------------------------------------------
------------------------------------------------------------
--------------------------------------------------
>Tsw2284099
GESGAGKTETIKIVMNHLATVERSRPNWPESDR---------------------------
------------------------------------------------------------
------------------------------------DM---DSEHGSDT-VNRVLRANTV
FEAFGNAKTLRNDNSSRFGKFTQLQFDVEDTSYA-----------------------NLN
----GR-AIPSCLLAGSKCITYLLEKSRVVS-VS-------QGERTYHIFYQLLEA--PN
EI---------------KKDIWEE---------------------GLV-------GA--S
----------TADFNYLSTSS---------------------------------------
------------AQEHGF-DSGEEWIETVDALSTF-GIKGDAFFDVMRSLCIILQLGNLT
FEPEVVY------------------------------------GEERSSISS---IEALE
KLSTLIG-VPE----------SEIETAMTKRFM-MTR--------G---EE-FTISLKDT
EARDGCDALAKEIYARVFDYLVRNINECTEP-----------------------------
-KGSAG--GFYGTISLLDIFGFESFQVNRFEQLCIN-YANERLQ----------------
----QKYVVDNFRAIKVEY-EEEGIN-VFD--FSLIDNSDVMDLLEGK-------MGLMV
QLNEECVRPN-G--GDESFVYKLKVVC-------------------------SDS----N
RLI------QDNL-HRPYEFGIRHYAA---PIKYDA-RKFIERNLDKIPNDLLKCACHSA
-NPLIRQEFQRL------------------------SDS-LKE-----GQ-------STG
LKK--RS--------------------------------------AATKHLVATK-----
------------------------FRSQLTSLMSIIEESRTRYIRCVKPNKVMRPRTLDH
AHTVSQLESAGLVTAIVISRE--SFPNRLSYDVIMERFKFLTYKYAD-----CQLD----
-----------------------------------TGDI----------------K----
QDSEILLSHLLAGI----------------------------------------------
------------------------------------------------------------
----------------------------------------------------------TA
-DTHMGR-VRPFACGKTKVY-----FRVGALERIET--IRQ-------------------
--------------------E-YYAERA--------------------------------
------------------------------------------------------------
------------------------------------------------------------
------------------------------------------------------------
--------------------------------------------------
>Sc87062
GESGAGKTETIKIVMNHLATVEGTRPSSPLDLV---------------------------
------------------------------------------------------------
--------------------------------------KSTSSEHGAGT-VERVLRANPL
FEAFGNAKTLRNDNSSRFGKFTQLQFDVEDHDLA-----------------------QRE
----GR-HIPICELAGSKCITYLLEKSRVVS-VS-------EGERTFHIFYQMLGA--PD
TD---------------KEQIWKE---------------------GLV-------GF--D
----------TSDFAYLRNVPA--------------------------------------
------------NNIDGL-ASGDNWSETVDALSIF-GIHDDLFLHLMRSLCVILQLGNLT
FGMDVVE------------------------------------GEERSTISS---PDVLS
KLSSIMG-VSE----------QEIESAMTKRSF-SMR--------G---EE-VTIALKDN
EAKDGCDALAKEIYARVFDLLVAKINDRTEP-----------------------------
-RSSPTHGTDYGTISLLDIFGFESFTVNRFEQLCIN-YANERLQ----------------
----QKYVGDNFQAIKSEY-EDEGIN-VFD--FSLIDNSHVMELLEGK-------LGLIT
QLNEECVKKN-G--EDENFVYKFNLVN-------------------------SDS----S
SLI------QNPL-HRNYEFAVRHYAA---PIKYDA-RKFIERNLDKIPADLLKCACKST
-NPLIREEFQQL------------------------SSK-LEA-----P-K------SAG
PKK--RS--------------------------------------EATKHFVVTK-----
------------------------FKHQLTSLMSLIEDSRTRYIRCVKPNKSSRPKIMDH
THTVSQLESAGLVTAIIISRE--SFPNRLSYELVLERFRFLSYKFDD-----CRLG----
-----------------------------------CGNV----------------R----
KDAEELLNHLLKGI----------------------------------------------
------------------------------------------------------------
----------------------------------------------------------SA
-DTHSGK-AKAFACGKTKVY-----FRAGALEMIET--IRQ-------------------
--------------------E-HYAKAAIR------------------------------
------------------------------------------------------------
------------------------------------------------------------
------------------------------------------------------------
--------------------------------------------------
>Sm562997
GESGAGKTETIKIVMNHLATVESTRPSSQSDLV---------------------------
------------------------------------------------------------
--------------------------------------KSSSSEHGAGT-VERVLRANPL
FEAFGNAKTLRNDNSSRFGKFTQLQFDVEDHDLA-----------------------QRE
----GR-HIPICELAGSKCITYLLEKSRVVS-VS-------EGERTFHIFYQMLGA--PD
TD---------------KENIWKE---------------------GLV-------GF--D
----------TSDFAYLRNAPA--------------------------------------
------------ESIDGL-ASGDNWSETVDALSIF-GINDDLFLHLMRSLCVILQLGNLT
FGMDLIE------------------------------------GEERSTISS---PDVLT
KLSSIMG-VPE----------QEIESAMTKRSF-SMR--------G---EE-VTIALKDN
EAKDGCDALAKEIYARVFDLLVAKINDRTEP-----------------------------
-TGSPTNGTDYGTISLLDIFGFESFTVNRFEQLCIN-YANERLQ----------------
----QKYVGDNFQAIKSEY-EGEGIN-VFD--FSLIDNSHVMELLEGK-------LGLIT
QLNEECVKKN-G--EDENFVYKFNLVN-------------------------SDS----S
SLI------QNPL-HRNYEFAVRHYAA---PIKYDA-RKFIERNLDKIPADLLKCACKST
-NPLIRDEFQQL------------------------TTK-LEA-----P-K------SGG
PKK--RS--------------------------------------EATKHFVVTK-----
------------------------FRQQLTSLMSLIEDSRTRYIRCVKPNKSSLPKIMDH
THTVSQLESAGLVTAIIISRE--SFPNRLSYELVLERFRFLSYKFED-----CQLG----
-----------------------------------RGNV----------------R----
KDAEELLNHLLKGI----------------------------------------------
------------------------------------------------------------
----------------------------------------------------------SA
-DTHSGK-AKAFACGKTKVY-----FRAGALEMIET--IRQ-------------------
--------------------E-HYAKAAIR------------------------------
------------------------------------------------------------
------------------------------------------------------------
------------------------------------------------------------
--------------------------------------------------
>tho23800
GESGAGKTETIKIVMDHLATVERSRPSWPESDR---------------------------
------------------------------------------------------------
------------------------------------VQA--ANYHASDT-VERVLKSNPM
FEAFGNAKTTRNDNSSRFGKYTQLQFDVEDRDAA-----------------------IKN
----GR-RVPSCHLSGSKCITYLLEKSRVVS-IS-------QGEGTFHVFYQLLGA--PD
SD---------------KMKIWD----------------------GLC-------GK--S
----------VADFAYMSSTTP--------------------------------------
------------EDIGGL-AGPDHWPETVAALSVF-GVEGDTFLDVMRSLCVILQLGNIV
FDRETHD------------------------------------GEERAVISS---TEELK
KLSLLMG-VPE----------ADIADALTKRFM-NTR--------G---EE-FTIFLKPN
EARDGCDALSKEIYARVFDFLVSKCNGATEP-----------------------------
-QDSGS--KGYGTISLLDIFGFESFKVNRFEQ----------------------------
------------------Y-EAEGID-IFD--LSLVDNTDVMDLLEGK-------LGLIT
QLNEESVKKMAG--GDESFVYKFKVVN-------------------------SDS----N
RLI------QDPL-HRPYEFGVRHYAA---PIKYDA-RRFIERNLDRIPADLLKCACQSN
NNSLIREEFQKL------------------------SSG-SET-----L-E------AGG
LKK--RS--------------------------------------AATKHLVITK-----
------------------------FRQQLTSLMSLIELSRTRYIRCVKPNKISAPRTMDQ
HHTASQLESAGLLTAIVISRE--SFPNRLSYELIMERFKFLAFKF-D-----CELN----
-----------------------------------SGDI----------------K----
LDSSKLLGLLLKGL----------------------------------------------
------------------------------------------------------------
----------------------------------------------------------TA
-DSHLGR-VSPFQCGKTKVY-----FRAGALEIIET--TRQ-------------------
--------------------E-YYAERALQ------------------------------
------------------------------------------------------------
------------------------------------------------------------
------------------------------------------------------------
--------------------------------------------------
>Tss1746408
GESGAGKTETIKIVMNHLATVEKTRPFWPKSDR---------------------------
------------------------------------------------------------
------------------------------------KL---SSEYGSGT-INRVLQANPV
FEAFGNAKTLRNDNSSRFGKFTQLQFDIEHFSDA-----------------------RSG
----GR-QVPSCHLAGSKCITYLLEKSRVVS-VS-------EGERTFHIFYQLLGA--PD
EE---------------KQKIWG----------------------GLL-------GT--S
----------ASDFSYLSKASP--------------------------------------
------------DCIDGL-ASAENWPDTVSALSVF-GIHGDTFLDVMRSLCVILQLGNIT
FDPEMHE------------------------------------GEERSIISS---AEDLE
KLSFLLG-VSS----------PDIESALTKRFM-ITR--------G---EE-FTIFLKPN
EARDGCDALAKEMYARVFDTLVTKCNESTEP-----------------------------
-KGSPSNSNEFGTISLLDIFGFESFKVNRFEQLCIN-YANERLQ----------------
----QKYVVDNFQAIQHEY-EAEGVN-VFD--FSLVDNTDVMELLEGK-------LGLIT
QLNEECVKKGVG--GGENFVYKFKVVN-------------------------SDS----S
RMI------QNHL-HRPYEFGIRHYAA---PIKYDA-RMFIERNLDKIPADLLKCACQSN
-NTLIREEFKRL------------------------AST-LEA-----PTS------SFS
PKK--RS--------------------------------------EATKHLVVTK-----
------------------------FKHQLTSLMSLMKESRTRYIRCVKPNKTMTPRMLDH
PHTVSQLESAGLVTAIVISRE--SFPNRLSYELVMERFKFLEFKFRD-----CHLN----
-----------------------------------SGDI----------------K----
LDSETLLNHLLGGM----------------------------------------------
------------------------------------------------------------
----------------------------------------------------------SS
-DSHQGK-VKPFACGKTRVY-----FRAGALECIET--IRQ-------------------
--------------------E-YYAESA--------------------------------
------------------------------------------------------------
------------------------------------------------------------
------------------------------------------------------------
--------------------------------------------------
>Tsm707823
GESGAGKTETIKIVMNHLATVERSRPLWPESDR---------------------------
------------------------------------------------------------
------------------------------------KA---TSGHGSET-INKILQANPL
FEAFGNAKTVRNDNSSRFGKFTQLQFDVESVEDA-----------------------AKE
----GR-AVPSCHLAGSKCITYLLEKSRVVS-VA-------EGERTFHIFYQMLGA--PD
DE---------------KQKIWE----------------------GLM-------GS--E
----------TSDFSYLSKTST--------------------------------------
-------------SIDGL-AGAENWPDTVAALSVF-GVHGDAFLNVMRSLCVILQLGNIS
FDVELHD------------------------------------GEERAIISS---REELD
KLSSLMG-VPA----------ADIETALTMRFM-NTR--------G---EE-FTIFLKEN
EARDGCDALAKEIYARVFDLLVTKCNEATEP-----------------------------
-QGLPS--DDLRTISLLDIFGFESFKVNKFEQLCIN-YANERLQ----------------
----QKYVIDNFQAIKLEY-EEEGVN-VFD--FSLIDNSEVMHLLEGK-------LGLIT
QLNEECIKK-VG--GDENFVYKFKVVN-------------------------SDS----N
RMI------QDPL-HRPYEFGIRHYAA---PIKYDA-RMFIERNLDKIPTDLLKCACQST
-NPLIREEFQQM------------------------SNK-LLE-----VPK------PGG
LKK--RS--------------------------------------EATKHLVLTK-----
------------------------FKTQLTSLMSLIEKSRTRYIRCVKPNKGMKPRMIDH
PHTVSQLESAGLVTAIVISRE--SFPNRLTYELVMERFKFLTYKFDN-----CHLN----
-----------------------------------SGDV----------------K----
VDSNTLLSNLLSGI----------------------------------------------
------------------------------------------------------------
----------------------------------------------------------TA
-DSHLGR-VAPFSCGKTNVY-----FRAGALEMIET--IRQ-------------------
--------------------D-YYAKSA--------------------------------
------------------------------------------------------------
------------------------------------------------------------
------------------------------------------------------------
--------------------------------------------------
>Tsm707824
GESGAGKTETIKIVMNHLATVERSRPLWPESDR---------------------------
------------------------------------------------------------
------------------------------------KA---TSGHGSET-INKILQANPL
FEAFGNAKTVRNDNSSRFGKFTQLQFDVESVEDA-----------------------AKE
----GR-AVPSCHLAGSKCITYLLEKSRVVS-VA-------EGERTFHIFYQMLGA--PD
DE---------------KQKIWE----------------------GLM-------GS--E
----------TSDFSYLSKTST--------------------------------------
-------------SIDGL-AGAENWPDTVAALSVF-GVHGDAFLNVMRSLCVILQLGNIS
FDVELHD------------------------------------GEERAIISS---REELD
KLSSLMG-VPA----------ADIETALTMRFM-NTR--------G---EE-FTIFLKEN
EARDGCDALAKEIYARVFDLLVTKCNEATEP-----------------------------
-QGLPS--DDLRTISLLDIFGFESFKVNKFEQLCIN-YANERLQ----------------
----QKYVIDNFQAIKLEY-EEEGVN-VFD--FSLIDNSEVMHLLEGK-------LGLIT
QLNEECIKK-VG--GDENFVYKFKVVN-------------------------SDS----N
RMI------QDPL-HRPYEFGIRHYAA---PIKYDA-RMFIERNLDKIPTDLLKCACQST
-NPLIREEFQQM------------------------SNK-LLE-----VPK------PGG
LKK--RS--------------------------------------EATKHLVLTK-----
------------------------FKTQLTSLMSLIEKSRTRYIRCVKPNKGMKPRMIDH
PHTVSQLESAGLVTAIVISRE--SFPNRLTYELVMERFKFLTYKFDN-----CHLN----
-----------------------------------SGDV----------------K----
VDSNTLLSNLLSGI----------------------------------------------
------------------------------------------------------------
----------------------------------------------------------TA
-DSHLGR-VAPFSCGKTNVY-----FRAGALELIET--IRQ-------------------
--------------------D-YYAERA--------------------------------
------------------------------------------------------------
------------------------------------------------------------
------------------------------------------------------------
--------------------------------------------------
>Thp1814193
GESGAGKTETIKIVMNHLATVEKSRPFWPESDR---------------------------
------------------------------------------------------------
------------------------------------KI---DSGHGSGT-VNRVLQANPL
FEAFGNAKTLRNDNSSRFGKFTQLQFDIESVAMA-----------------------KKG
----GR-AVPSCHLAGSKCITYLLEKSRVVG-MS-------DGERTFHIFYQMLGA--PN
DD---------------RREIWEG---------------------GLV-------GA--S
----------TSDFNFLSKTSH--------------------------------------
------------DEIDGL-AGGENWPDTVAALSTF-GICGDAYLNIMRSLCVILQLGNIS
VDVEMHD------------------------------------GEERSIITT---REELE
KLSGLMG-VSS----------EEIENALTKRIM-STR--------G---EE-FTIFLKES
EARDGCDALAKEIYASVFDLLVTKCNESTEP-----------------------------
-EDSPT--NEYGTISLLDIFGFESFKVNKFEQLCIN-YCNERLQ----------------
----QKYVQDNFQAIKSEY-EEEGVN-VFD--FSLVDNTEVMQLLEGK-------LGLIT
QLNEECVRKN-G--SDENFVYKFKVVN-------------------------SDS----D
RMI------QDHL-HRPYEFGIWHYAA---PIKYDA-RMFIERNRDNIPADLLKCAVAST
-NPLIREQFQQL------------------------SMK-LQA-----SKP------SGG
LKK--RS--------------------------------------EVTKHLVVTK-----
------------------------FKQQLTSLMSLIETSRTRYIRCVKPNKAMTPKMMDH
AHTVSQLESAGLVTAIVISRE--SFPNRLSYELIMERFRFLAYKFPD-----CHLN----
-----------------------------------SGDI----------------K----
VDSKTLISFLLAGI----------------------------------------------
------------------------------------------------------------
----------------------------------------------------------TH
-DSHLGR-VEPFSCGKTSIY-----FRAGALELIET--IRQ-------------------
--------------------G-YYAERA--------------------------------
------------------------------------------------------------
------------------------------------------------------------
------------------------------------------------------------
--------------------------------------------------
>Dec1681959
GESGAGKTETIKIVMNHLATVERSRPSWPESDR---------------------------
------------------------------------------------------------
------------------------------------VIDTVSSEPGSDT-VNRVLQANPL
FEAFGNAKTLRNDNSSRFGKFTQLQFDIESAADA-----------------------ESR
----GR-TVPSCHLAGSKCITYLLEKSRVVS-VS-------EGERTFHIFYQLLGA--PD
DD---------------KRKIWEE---------------------GLI-------GT--S
----------TSDFSYLSKTSP--------------------------------------
------------DCTDGL-ASADNWSETVAALSVF-GIHGDMLLNVMRSLCVILQLGNIT
FDSEMQD------------------------------------GEERSIISS---AEELK
KLSSVMG-VSK----------PDVETALTKRFM-KTR--------G---EE-FTIFLKPN
EARDGCDALAKEIYARVFDLLVTKCNASTEL-----------------------------
-KSSPT--NEYGTISLLDIFGFESFKVNRFEQLCIN-YANERLQ----------------
----QKYVVDNFQAIKNEY-EEEGVN-VFD--FSLVDNTDVMELLEGK-------LGLIT
QLNEECVKKGVG--GDENFVYKFKVVN-------------------------SDS----S
RMI------QDHL-HRPYEFGIRHYAA---PIKYDA-RRFIESNLDKIPTDLLKCACQST
-NPLIQEEFQRL------------------------SSA-LEA-----P-K------SGG
LKK--RS--------------------------------------EATKHLVVTK-----
------------------------FKHQLTSLMSLIENSRTRYIRCVKPNKAMTPRIMDH
SHTVSQLESAGLVTAIVISRE--SFPNRLPYELIMERFKFLEYKFRD-----CHLN----
-----------------------------------SGDI----------------T----
VDAATLLSHLLAGI----------------------------------------------
------------------------------------------------------------
----------------------------------------------------------TA
-DSQQGK-VKPFACGKTKVY-----FRAGALELIET--TRQ-------------------
--------------------D-YYAESA--------------------------------
------------------------------------------------------------
------------------------------------------------------------
------------------------------------------------------------
--------------------------------------------------
>TsaDN14668
GESGAGKTETIKIVMNHLATLEKTRPSWPESDR---------------------------
------------------------------------------------------------
------------------------------------EM---ASGHGSDT-VNIVLQANPL
FEAFGNAKTLRNDNSSRFGKFTQLQFDIESVAEA-----------------------KKG
----GR-TVPSSHLAGSKCITYLLEKSRVVS-VS-------EGERTFHIFYQLLGA--PD
DD---------------KRKIWEE---------------------GLI-------GA--S
----------TSDFSYLSKTSP--------------------------------------
------------DCIDGL-ASAENWPDTVAALAVF-GIHGDIFVNVMRSLCVILQLGNIT
FDVEMHD------------------------------------GEERAIIAS---HEELE
TLSSLMG-VST----------ADIETALTKKFM-TTR--------G---EE-FTLFLKDN
EAKDGCDALAKEIYSRVFDLLVTKCNESTEP-----------------------------
-KGSPT--TEYGTISLLDIFGFESFKVNKFEQLCIN-YANERLQ----------------
----QKYVVDNFQAIKLEY-EEEGVN-VFD--FSLVDNTEVMQLLEGK-------LGLIT
QLNEECVRKN-G--KGEDFVYKFKVVN-------------------------SDS----N
RMI------QDHL-HRPYEFGIRHYAA---PIKYDA-RMFIESNLDKIPTGLLKCACQST
-NPLIREEFQQL------------------------SNK-LEA-----P-R------SGG
LKK--RS--------------------------------------EASKHLVVTK-----
------------------------FKHQLTSLMSLIEKSRTRYIRCVKPNKGMTPRMMDH
PHTVSQLESAGLVTAIVISRE--SFPNRLSYELIMERFKFLAYKFHD-----CHLN----
-----------------------------------SCDI----------------K----
VDSKTLLSHLLAGI----------------------------------------------
------------------------------------------------------------
----------------------------------------------------------TA
-DSHLGR-VDPFSCGKTSVY-----FRTGALELIET--TRQ-------------------
--------------------D-YYAERA--------------------------------
------------------------------------------------------------
------------------------------------------------------------
------------------------------------------------------------
--------------------------------------------------
>Exs585774
GESGAGKTETVKIVMSHLATVERTRPNYHATAR---------------------------
------------------------------------------------------------
------------------------------------ES---ENAESASLIVRRVLESNPV
FEAFGNAKTSRNDNSSRFGKFTRLQFDVEKSSSA-----------------------GAH
----GR-AVPSCLLAGSTCTTYLLEKSRVVG-HN-------PGERTYHIFYQLLAA--PE
DV---------------KTWIWD----------------------GLG-------GT--G
----------PETFACVGETDT--------------------------------------
------------NGIEGR-SDAEWWDRTSASLGVF-GVEEEELRDMMRALCVVMQLGNLT
FDFDPDAE-----------------------------------HHDQAAITS---RDDLD
LLSDVMG-VSA----------AEIEQALTVRIM-KMR--------G---EE-IKSGLTPA
DARESRDALAKDIYARLFDLLVRKMNEHTKAE-----ANYVLPAS---------------
SQESPGSPAKFSEICLLDIFGFERFDINRFEQLCIN-YANERLQ----------------
----HRYAVDIFSEVKEEY-EAEGIE-LFD--FSKVDNSGVLHLLEGR-------MGIIT
SLNEECKRPK-G--NDPAFVYRIKTMH-------------------------TDS----K
HLI------QTPL-DLPTQFGIRHFAG---PVSYDA-SNFVERNTDKLPHDLMECACKST
-NKTIRKEFQSL------------------------SLS-VQD-----AM-------AGA
PRK--GG--------------------------------------VTTRHTVITT-----
------------------------FKNQLTALMESIEKTKTRYIRCIKPNHQMNPGTTNH
LMTMTQ------------------------------------------------------
------------------------------------------------------------
------------------------------------------------------------
------------------------------------------------------------
------------------------------------------------------------
------------------------------------------------------------
------------------------------------------------------------
------------------------------------------------------------
------------------------------------------------------------
------------------------------------------------------------
--------------------------------------------------
>Mp1860266
GESGAGKTETVKIVMSHLATVERTRPQYHATAR---------------------------
------------------------------------------------------------
------------------------------------EH---ENAESASSTVRRVLESNPV
FEAFGNAKTVRNDNSSRFGKFTRLQFDVEGSSSA-----------------------RAH
----HR-DVPACLLAGSICTTYLLEKSRVVG-HA-------PGERSYHIFYQLLAA--PE
DV---------------KTWIWD----------------------GLG-------GT--S
----------PETFACIGESEI--------------------------------------
------------DGIEGR-TDAEWWDRTAAALGVF-GIEEEELRDMMRALCVVMQLGNLT
FDLDPDEE-----------------------------------HQDQAVVTS---EDDLD
LLADVMG-VPA----------KDIAQALTVRTM-KMR--------G---EE-IKSGLTPA
DAKKGRDALAKDLYARLFGLLVSKMNDYTRAE-----ANYVPSSE---------------
GRGGSTKRTKFQEICLLDIFGFERFETNLFEQLCIN-YANEKLQ----------------
----HRYAVDIFAETKEEY-EAEGIE-LFD--FSKVDNSGVLDLLEGR-------MGLIT
SLNEECKRPK-G--NDAAFVYRIKTMH-------------------------TDS----R
HLI------QKPL-DLATEFGIQHFAG---AVTYDA-SNFVERNTDKLPQDLLECACKST
-NKTIQREFQEL------------------------ALS-VQD-----AM-------AGA
PRR--GG--------------------------------------ATTKHTVITT-----
------------------------FKKQLTDLMASIEKTKTRYIRCIKPNHHMDPGVTNH
TMTMTQ------------------------------------------------------
------------------------------------------------------------
------------------------------------------------------------
------------------------------------------------------------
------------------------------------------------------------
------------------------------------------------------------
------------------------------------------------------------
------------------------------------------------------------
------------------------------------------------------------
------------------------------------------------------------
--------------------------------------------------
>AtsDN7572
GESGAGKTETVKIVMGHLALMEQTRPFFKFSTK---------------------------
------------------------------------------------------------
------------------------------------VS---GNTIGAAATVERVLQSNPV
FEAFGNAKTIRNNNSSRFGKFTQLQFDVESLANA-----------------------KRG
----NR-NTPSCLLAGSSCTTYLLEKSRVVS-HA-------AGERSYHIFYQLLEA--PE
EY---------------KAQVWS----------------------GLE-------GA--T
----------SESFAYIGHAET--------------------------------------
-----------CKAIEGE-SDATSWERTRKALSVF-GLENESLIDMMRALCVVLQLGNLT
FEDDPAADA----------------------------------EDGGSVITS---QNELE
QLADLMG-LTP----------EEIQVAMTCRIM-KTR--------Y---DE-CVVNLRPH
LAKEGCDALAKEIYARVFDVLVKNINEYTRAE-----NHYEEKTDM-LSE---------T
ALPESGGTKTFGLISLLDIFGFECFGVNRFEQMCIN-YANERLQ----------------
----QKYVLDNFKAVQQEY-EAEGIE-IFD--FNVVDNSDVLTLLEGK-------IGLIV
SLNEECIRPN-G--SDETFVYKAKLVH-------------------------GDS----M
TLI------QEKL-HKPTEFGINHFAG---PVIYNA-EGFVVRNTNKLPNDLMACACLST
-NELIRTEFNTL------------------------AEA-VKK-----SKN------MSV
RKR--GG--------------------------------------NVANHTVLTT-----
------------------------FRSQLGHLMSQVEDTKTRYIRCVKSNDMMEPAVTDH
HTTMRQLECAGLVTAVTISRE--TFPNRLNYEMTFTRFECLLKDGEQ------IPK----
-----------------------------------STEL----------------R----
EGVRQMLSTLLYSV----------------------------------------------
------------------------------------------------------------
----------------------------------------------------------AE
-VHQNGNVDYPFACGKTRVY-----FRAGALERLEI--ARM-------------------
--------------------E-FFSTRVVRLQAT--------------------------
------------------------------------------------------------
------------------------------------------------------------
------------------------------------------------------------
--------------------------------------------------
>Dib1490246
GESGAGKTETVKIVMSHLATVELTRPFAQYTDR---------------------------
------------------------------------------------------------
------------------------------------KS---GNKHGSPKTVKRVLESNPV
FEAFGNAKTIRNGNSSRFGKFTQLQFDVEDEVTA-----------------------KEY
----GR-EIPSCHLAGSLCTTYLLEKSRVVF-HG-------EGERTYHIFYQLLAA--PP
AV---------------KADIWE----------------------PLR-------DC--T
----------CESFAYVGYTDT--------------------------------------
------------TTIEGR-SDSEAWEHTVDALSTF-GIEGSSLNILMRALCVVLQLGNLT
FDFDPAVPD---------------------------------HHEDQCVISS---TEELE
KLSDLMG-ISE----------EDIEAAMTTRVN-TIR--------G---ET-VTFTLGSS
SARDGCKALAKEIYSCIFDVLVQKINEFTSAE-----ANYDIPRI---------------
-NGDLAHHHHFGIISLLDIFGFERFDVNRFEQLCIN-YANERLQ----------------
----QRYVLDNFKAVQQEY-EAEGIE-IFD--FAVVDNSDVLMLLEGK-------IGLIV
SLNEECVRPK-G--SDESFVYKLKVVH-------------------------NDS----D
RLI------QERL-HRPFEFAVRHFAG---IVKYDA-RKFIESNMDKIPQDLLECAAKTT
-NPLIRDGIKIH------------------------LDA-TKD-----SS-------QGV
RKR---S--------------------------------------AATSHMVLTK-----
------------------------FRKQLNNLMKEIESTRTRYIRCVKPNAEMSPRVTDH
AITM--------------------------------------------------------
------------------------------------------------------------
------------------------------------------------------------
------------------------------------------------------------
------------------------------------------------------------
------------------------------------------------------------
------------------------------------------------------------
------------------------------------------------------------
------------------------------------------------------------
------------------------------------------------------------
--------------------------------------------------
>AtsDN9097
GESGAGKTEATKIIMQYLARITKQVATPVREQLE--------------------------
------------------------------------------------------------
-----------------------------------------KDGKNITSLEDRVLSSNPL
LESFGNARTLRNDNSSRFGKFIEISFNTD--T----------------------------
-----------GLIVGTKISNYLLEKTRITTQM--------EGERNYHIFYQILSG--AG
DE-L-------------LKELSLE------------------------------------
--------GGMSAFSYLCNRNGLMSR----------------------------------
-------------------RDIHAFGETKECLERI-GVDDSHQKVIFGIVAAVLHIGNVE
FEEEGE---EKEGE-----------------EK-------MNHASE-NAKLTANSADSLA
TACTLLG-LDK----------DAVTKAMLTKLI-SVG-----------GKT-IHKPQNIT
QAADKRDALAKLVYSSLFIWLVQRINKTIASPTAGIDDADPAD---------PADGCFSP
GLGTNFDSNKRGFIGVLDIYGFEHFDVNGFEQLLIN-YANEKLQ----------------
----RHFNRHIFEAEQELY-SSEGVD-WKY--ITFNDNRPCLELIEGGGGN----IGIMS
TLDDSWGGMGTASEKDVKFVSHLHKQFGGAQQSSNASVKK---------KNTKGSNSH-E
NFI-------TPKFANDRQFIILHYAG---EVRYTA-NGFVEKNVETLSNELKALANSSS
-IDQAREILLSS------------------------LKNHT-PT----------------
-----------------------------------ESSGGGSRRSMIRGVSVGSQ-----
------------------------FRSSLQALVADLERTQPHYIRCVKPNLNKAASSFDS
GEVLRQLRYAGMMETIRIRRE--GYALRENHEMFYSRFSMLLGSRDLKEG-G--------
------------------------------------------------------------
-GIVHMVKVLSTR-----------------------------------------------
------------------------------------------------------------
------------------------------------------------------------
----LNVTDADWQVGHSKVF-----LRRELADKLEI--LAKLK-----------------
------------------------------------------------------------
------------------------------------------------------------
------------------------------------------------------------
------------------------------------------------------------
--------------------------------------------------
>Tsg386846
GESGAGKTEATKKIMQYLARVTKEVGEKAM----KG------------------------
------------------------------------------------------------
------------------------------GGNTEKKDEEKDETTTTTSLEDRVLSSNPL
LESFGNARTLKNDNSSRFGKFIKISFDTD--T----------------------------
-----------GSIVGATISNYLLEKTRITTQI--------EGERNYHIFYQIFSG--AG
ED-M-------------LAKFKLE------------------------------------
--------DGAAAFRYLGNRATLKSR----------------------------------
-------------------RDASAFAETMACLDQI-GISKEEKNDVFGVIAAVLHIGNID
FEVAKN---DDN-----------------------------HSGGE-KAQTTEATSDSLK
SACALLG-LDE----------TKVSEAMLTKLL-SVG-----------GKT-IHKPQDVA
QASNKRDAFAKLVYSSMFLWLVSKINNTLASEDALQAPT-------------AGGEMFSP
VRRPYKPPVPTGFIGVLDIYGFENFDNNGFEQLLIN-YANEKLQ----------------
----RHFNRHLFEVEQSLY-SSEGVD-WTY--ITFNDNRPCLELIEGGGGN----VGILS
TLDD-CGGMGTATERDINFLAQLHQKFGGNAQTNGGAVSASKKKKKKNKSSGKEPVRH-Q
NFT-------TPKFGKDRDFIVIHYAG---EVRYTV-TGFVEKNVETLSNELKDLGSTSS
-NALTKNIFVSS------------------------VTPV--AD----------------
-----------------------------------PGVSTPSRRSTIRGVSVASQ-----
------------------------FRTSLQMLVMDLECTQPHYVRCIKPNTKKAYSVFDS
GEVLRQLRYSGMMETIRIRRE--GYALREEHESFHRRFHLLLSTEEAKKG-E--------
------------------------------------------------------------
-GIGHLVKVLSKR-----------------------------------------------
------------------------------------------------------------
------------------------------------------------------------
----LSLTDAEWQIGHTKIF-----LKRDLASKLET--LAHLRVRAAARVLGKVGRKIAR
ERASRLLTAWMRLRLILIRKH-REIAAANKISSVHRMYVIRKSYKTT-------------
------------------------------------------------------------
------------------------------------------------------------
------------------------------------------------------------
--------------------------------------------------
>tho214080
GESGAGKTEATKKIMQYLARVTKEKAPIKPKVG---------------------------
------------------------------------------------------------
---------------------------------------SDDGPTTTSSLEDRVLSSNPL
LESFGNARTLKNDNSSRFGKFIKISFDTH--T----------------------------
-----------GSIVGATISNYLLEKTRITTQV--------DGERNYHIFYQIFSG--AD
EA-T-------------LANLKLE------------------------------------
--------QGIESFRYLGKRAQLKSR----------------------------------
-------------------RDATAYVETIACLSQI-GLSESEIGSVLGILSAVLHCGNID
FEVSK------D-----------------------------DDHGE-KAQITDVSLESLK
IACSLLG-LKE----------EKVKEAMLTKLL-SVG-----------GKT-IHKPQDVG
QASDKRDAFAKLVYSSLFVWLVNRVNATLASGDDQLD---------------DSEQVFSP
VRSPYTPAAVTGFIGVLDIYGFENFDQNGFEQMLIN-YANEKLQ----------------
----RHFNRHLFEVEQSLY-SSEGVD-WAY--ITFNDNRPCLELIEGGGGN----VGILS
TLDD-CGGMGTSSDRDTNFLAQIHQKFGGSKGSNDIG-NSKKKKKKNKSQNSKEAERH-P
NFI-------TPKFGKDREFIVVHYAG---EVRYTV-TGFVEKNVETLSNELKDLGASSS
-NVQTASVFAAS------------------------TSSVPTSD----------------
-----------------------------------PNTT-PARRSAIRGVSVASQ-----
------------------------FRTSLQMLVVDLECTNPHYVRCIKPNSAKAYNVFDS
GEVLRQLRYSGMMETIRIRRE--GYALREEHESFFKRFHLLLSSEEAKQG-D--------
------------------------------------------------------------
-GISHLVKVLSKR-----------------------------------------------
------------------------------------------------------------
------------------------------------------------------------
----LKLTDAEWQIGHSKIF-----LKRDLASKLEV--LVHLRIRVAARVVGKFCRKIAR
DRASKLLTAWGKHRVHIMREC-RKARAANKIASVHRMHKARKSYTASLA---CVVR----
------------------------------------------------------------
------------------------------------------------------------
------------------------------------------------------------
--------------------------------------------------
>CcMyoH
GESGAGKTEATKKIMQYLARITKGGGGRKDNNNNND------------------------
------------------------------------------------------------
------------------------------TNNINNNNENDKAAVGVSSLEDRVLSSNPL
LESFGNARTLKNDNSSRFGKFIKISFDME--S----------------------------
-----------GSIVGASISNYLLEKTRITTQI--------EGERNYHIFYQMFSG--AP
EE-I-------------LQRFGLD------------------------------------
--------RGMEQFRYLGNRAALKSR----------------------------------
-------------------RDASAFEETLACLSMI-GLDEKDRDEVLAIVAAVLHIGNID
FEK-SE---EGD-----------------------------SGGGE-NAKMTEESMESFR
MACSLLG-LEE----------AKVSEAMLTKLL-TVG-----------GKT-IHKPQDVL
QASDKRDAFAKLAYSNLFLWLVNKINVTLASEDAVLALQ-------------QEVPEFSP
PPRPAKPSRPTGFIGVLDIYGFENFEMNGFEQLLIN-YANEKLQ----------------
----RHFNRHIFEVEQNLY-SSEGVD-WSY--ITFNDNRPCLELIEGGTGT----VGILN
TLED-CGGMGTAQERDVNFLAQIHQKFGGVQNGMST--AKKKKKKGTNSPATKDPVRH-D
NFI-------TPKFGKDRDFIVVHYAG---EVRYTV-TGFVEKNVETLSNELKDLGSTSS
-KDFVLGVFSTY------------------------NSSPCGDT----------------
-----------------------------------ITSAPGRSRSTIRGVSVASQ-----
------------------------FRTSLQMLVMDLECTQPHYVRCIKPNTTKAPNVFDS
GEVLRQLRYAGMMETIRIRRE--GYALREEHESFYKRFHLLLSTSEASEG-E--------
------------------------------------------------------------
-GIGHLVKVLSKR-----------------------------------------------
------------------------------------------------------------
------------------------------------------------------------
----LSLTDAEWQIGHSKIF-----LKRDLASKLET--LAHLRVHAAARVVGKFGRKVAR
TRAGKLLTSWGRLRLILIRKH-RRIRAGTKIASTYRMFKG--------------------
------------------------------------------------------------
------------------------------------------------------------
------------------------------------------------------------
--------------------------------------------------
>ThpMyo29
GESGAGKTEATKKIMQYLARITKGKGGGGSCSRAEG------------------------
------------------------------------------------------------
------------------------------GGN----------IKMASTLEDRVLSSNPL
LESFGNARTLKNDNSSRFGKFIKISFNTE--T----------------------------
-----------GAIVGASISNYLLEKTRITTQI--------EGERNYHIFYQIFSG--AD
ES-I-------------LEKFGLE------------------------------------
--------NGIAGFRYLGNRATLKSR----------------------------------
-------------------RDATAYEETMGCLDMI-GLSDEDKNEVLGIIAAVLHIGNID
FEAKNE---NGD-----------------------------SGHGE-NAQMTSSSAESLK
KACALLG-LEE----------TKVSEAMLTKLL-TVG-----------GKT-IHKPQDVA
QASDKRDAFAKLVYSNLFLWMVNRINATLASEDAMSA---------------NDSVEFSP
PPLAYKAPISTGFIGVLDIYGFENFESNGFEQLLIN-YANEKLQ----------------
----RHFNRHIFEVEQNLY-SSEGVD-WSY--ITFNDNRPCLELIEGGAGN----VGILS
TLED-CGGMGTATERDVNFLAQIHQKFGGVQGNGMP--TSKKKKKKNSNTPTKDPVRH-E
NFI-------TPKFGKDRDFVVVHYAG---EVRYTV-TGFVEKNVETLSNELKDMGSTSS
-KHFTLGVFTTS------------------------STPAASSD----------------
-----------------------------------PTTT-PARRSAIRGVSVASQ-----
------------------------FRTSLQMLVMDLECTQPHYVRCIKPNTTKAPNVFDS
GEVLRQLRYAGMMETIRIRRE--GYALREEHESFYRRFHLLLSTSEAKKG-D--------
------------------------------------------------------------
-GISHLVKVLSKR-----------------------------------------------
------------------------------------------------------------
------------------------------------------------------------
----LNLTDAEWQIGHSKIF-----LKRDLASKLEL--LAHIRVHAAARVVGRFGRKVAR
KRASNLLTAWGRLRVHVLRKN-RAIAASSKIASTYRMSKTRQGYRVQLN---AIVRLQCV
GRRAVACEVVRRIRDPYWDTS-----FKELDVLY---KEEIDRMETAVESKDF--QLAAA
IEKKLGPLKEALEKKRPLTRSVL--EARIDELQTLLDDAVARKAFQECAPLQDKLERLAR
KRNDLPTLDELKEAVHKAEQDVADAAARRDFAGAASLQAALDNA----------------
--------------------------------------------------
>CaMyoK
GESGAGKTEATKYIMQYLARITKKRTGAAGS-----------------------------
------------------------------------------------------------
-------------------------------------ELMSPTGKMIAALEDRVLSSNPL
LETFGNAQTLYNDNSSRFGKFIQIMFSTS--T----------------------------
-----------GGIVGATVSNYLLEKTRITTQI--------DGERNYHIFYQLLAS--GK
TE-Q-------------LEKLGLS------------------------------------
--------GGAEAFKYLSNKASPKTQ----------------------------------
-------------------KDADALVDTVNCLDRL-GLDDEQQDEVFEVVAAVLHLGNIV
FEEEVN---ENG--------------------E------------H-IAIVSEESKSSLR
KACDLLE-IEE----------GDLSEAILTKLL-TIG-----------GKT-IKKQQTVA
MASDKRDAFAKMTYSCLFIWLVKSINETLSQEKFKDEGF---------------------
NTAQPTDGEKLGFIGVLDIYGFECFEANGYEQMLIN-YCNEKLQ----------------
----RHFNRHLFEVEQNLY-ASEGVD-WTY--ISFNDNRPCLELIEGGNGT----VGIIN
TLDDAWGGMGSSSEKDLKFVSQLHKLFGGNAGVAPSA-----KK-----NDNGANKRH-D
YFV-------TPKFGNDFQFIIVHYAG---EVRYTV-NGFVEKNMETLSNELRDLGDSSK
-SELTKQVYACG------------------------GSEGE--V----------------
-----------------------------------QQATGATRRSTIRGVSVASQ-----
------------------------FKSSLQSLVDDLENTQPHYVRCIKPNLKKSANSFAA
GEVLRQLRYSGMMEAIRIRRE--GYALREEHESFYNRFSVLLNPEDLGPE-A--------
------------------------------------------------------------
-GIVQLVDVLANL-----------------------------------------------
------------------------------------------------------------
------------------------------------------------------------
----NAVIESRRPMTRPVLEAKIAEVQEKLDDAISKKAYAE-----ASPLQASLEALIAK
RADLP---TMEELKQAVT----DAEDAVA-KAADERNFSVAAELQSKLD---DAKKRLAD
AESNEKD------D----DES-------------------I-------------------
-SDDESAAKQPTEIEGFSSRAEL--EAAIVGLQASIDEAIATKNFQQASSLQQTLDSREK
LREYFPSLDDMKDKLEGLKTKMDEAIAKKDFSKAGELQEKIDALQQKIEAEAELGKSAGV
EQTATVASVKNADGEEVAYESRSELEADISKAQADLSTSIAAKKFSQAEA
>fso80800
GESGAGKTEATKIIMAYLARITKRDSKA--------------------------------
------------------------------------------------------------
--------------------------------------SYNPDGSMIATLEDRVLSSNPL
LETFGNAQTLRNDNSSRFGKYIHIYFSTV--T----------------------------
-----------GAITGASISNYLLEKTRITSQV--------DGERNYHVFYQLLAS--AD
QE-M-------------FHDFGLQ------------------------------------
--------GGASSFNFLGHRITGNDI----------------------------------
-------------------ADQEGFKQTMACLAEI-GVSPEDQRALFRTVAGVLHLGNIK
FEEHDD---PSE--------------------S-------FTESIG-KCRVSDESRPSLR
KACELLG-LDE----------AKLEDAILTKVI-VIN-----------GKS-IKKAQTVP
MAEDKRDALAKMTYSCLFLWLVHHINLSLNQASEQT------------------------
---KSIQKDQMGCIGVLDIYGFETFDVNGYEQLLIN-YCNEKLQ----------------
----SHFNRHLFEVEQKLY-SDEGVD-WSY--ITFNDNSPCLELIEGGNGI----IGILN
TLDDAWGGMGTAAEKDSKFAAHLHRLFGKSSELDTSK-----D-------SVSRRSHY-K
HFI-------TPKIGLDKNFIIKHYAG---EVCYNV-DGFVEKNMETLSRELKDLGDSSS
-NPFLKAVYSTA------------------------GVEV--------------------
------------------------------------QCS-TAQRSSIRGSSVSWQ-----
------------------------FRASLQTLVSDLERTQPHYIRCIKPNNSKLPGAFAA
ADILKQLKYSGMMEAIRIRRE--GYALREEHETFYKRFSLLLGYDKIKKGEK--------
------------------------------------------------------------
-GIVELVRVLSGL-----------------------------------------------
------------------------------------------------------------
------------------------------------------------------------
----LCVTDADWQIGHSKIF-----TSGKTPHFSTNRYLDPISTSHA-SLLS--------
--LSQRSKSVIGYVKDVEA--------TQNVLAD----EKKRSFD--SG---SAA-----
------------------------------------------------------------
------------------------------------------------------------
------------------------------------------------------------
--------------------------------------------------
>fso94620
GESGAGKTEATKIIMAYLARITKRDSKA--------------------------------
------------------------------------------------------------
--------------------------------------SFNLDGTMIATLEDRVLSSNPL
LETFGNAQTLRNDNSSRFGKYIHIYFSTV--T----------------------------
-----------GAITGASISNYLLEKTRITSQV--------DGERNYHVFYQLLAS--AD
QE-M-------------FHEFGLQ------------------------------------
--------GGSSSFNYLGHRITDNDI----------------------------------
-------------------ADQEGFKQTMACLAEI-GVSADDQKALFKTVAGVLHLGNIK
FEEHDD---PSE--------------------S-------FTESIG-KCRVSDKSRPSLR
TACELLG-LNE----------AKLEDAILTKVI-VIN-----------GKS-IKKAQTVP
MAEDKRDALAKMTYSCLFLWLVHHINLSLNQASEQT------------------------
---KSLQKDQIGCIGVLDIYGFETFDVNGYEQLLIN-YCNEKLQ----------------
----SHFNRHLFEVEQKLY-SDEGVD-WSY--ITFNDNSPCLELIEGGNGI----VGILN
TLDDAWGGMGTAAEKDSKFAAHLHRLFGKSSELDTSK-----E-------GDSRRSHY-K
HFI-------TPKIGLDKNFIIKHYAG---EVCYNV-DGFVEKNMETLSKELKDLGDSSS
-SPFLKAVYSAA------------------------GVEV--------------------
------------------------------------QCS-TAQRSSIRGSSVSWQ-----
------------------------FRTSLQTLVSDLERTQPHYIRCIKPNNSKLPGAFAS
ADILKQLRYSGMMEAIRIRRE--GYALREEHETFYKRFSLLLGYDKIRKGEG--------
------------------------------------------------------------
-GIVELVRVLSSL-----------------------------------------------
------------------------------------------------------------
------------------------------------------------------------
----LCVTDADWQIGHSKIF-----VRRVLADKLER--LAKLRVHVASRILGRFGRRVAK
RRTSQRIATWIQFRLHMRAYY-RSHKGAKVVSATLRMWKQRKSFLLMRR---SAVL----
------------------------------------------------------------
------------------------------------------------------------
------------------------------------------------------------
--------------------------------------------------
>Sya69010
GESGAGKTEATKIIMQYLARITQAFDSNSSDTSASA------------------------
------------------------------------------------------------
------------------------------NTS---TSLMSPDGRWIAALEDKVLSSNPL
LETFGNAKTLRNDNSSRFGKFIHIYFDVV--K----------------------------
-----------GKIKGASISNYLLEKTRICAQI--------EGERNYHIFYQLLAG--SS
DS-L-------------MSGLGLS------------------------------------
--------QD-MKFAYLGNSVASN------------------------------------
-------------------SDAHGLLETKDCLTRL-GLTPDQQISVFGVAAAVLHLGNIQ
FQGSSD---VT---------------------------------------TTVATSDILQ
QACKLLG-LDP----------GRVEDAMVTKLL-NVG-----------GKI-ISKPQSVV
QAEEKRDAFAKMTYSCLFLWLVQKVNSTLEVASYGG------------------------
------KEQKTGFIGVLDIYGFEVFDTNGFEQLLIN-YCNEKLQ----------------
----RHFNRHLFEVEQDLY-ASEGVD-WTY--ITFNDNRPCLELLEGASNF----PGILN
MLDDSWGGMGSTMEKDVKFVAQLHKQYGSIKGSK-------------------ESTGH-G
YFK-------TPKFGIDTQFIICHYAG---D-----------------------------
------------------------------------------------------------
------------------------------------------------------------
------------------------------------------------------------
------------------------------------------------------------
------------------------------------------------------------
------------------------------------------------------------
------------------------------------------------------------
------------------------------------------------------------
------------------------------------------------------------
------------------------------------------------------------
------------------------------------------------------------
------------------------------------------------------------
------------------------------------------------------------
--------------------------------------------------
>Cnc129226
GESGAGKTEATKYIMKYLARITKKKDVHE-------------------------------
------------------------------------------------------------
-------------------------------------GLRSPDGKIASSLEDRVLSSNPL
LESFGNAQTLRNDNSSRFGKFIHINFSTD--S----------------------------
-----------GAIVGARISNYLLEKTRITTQI--------DGERNYHIFYQLLAG--AG
AE-T-------------LEKLGMD------------------------------------
--------GGASTFRYLGSKTVEKSE----------------------------------
-------------------KDASDFAETLDCLARI-GLATGDQQTVFALAAAVLHLGNVT
FEQD------EE--------------------H--------------VAKVCEDTLPSLQ
KACELMG-LEQ----------EAVTEAILTKNL-SIN-----------GKT-IKKPSTVA
MAEDKRDAFAKMTYSCIFLWLVKSINQTLTVAAK--------------------------
----NNGETKVGFIGVLDIYGFETFEVNGYEQLLIN-YCNEKLQ----------------
----RHFNRHLFEVEQNLY-SSEGVD-WTY--ITFNDNRPCLELIEGGSGT----VGILN
TLDDSYAGMGTSAEKDVKFVNQLHKLFGSGTGTK-----------------K--KDGH-K
YFV-------TPKFGNDRQFIIVHYAG---EVRYTV-DGFVERNMESLTNELKDLGASST
-VELAKSVFSCA------------------------TSDQE--V----------------
-----------------------------------TQKN-DTRRSSIRGFSVASQ-----
------------------------FKLSLQALVEDLERTQPHYIRCIKPNLRKAPNSFAA
GDILKQLRYSGMMEAIRIRRE--GYALREDHQSFYNRFSVLLGPAEIEGE-A--------
------------------------------------------------------------
-GIEQLVNVLSKR-----------------------------------------------
------------------------------------------------------------
------------------------------------------------------------
----LNVTDADWQIGHSKIF-----LRHDLSDKLER--LAALRVHTAARTISRFGKFVLH
RRLSKLLVAWARFRLVMLKKY-KRVRAATKIASFHRSRME--------------------
------------------------------------------------------------
------------------------------------------------------------
------------------------------------------------------------
--------------------------------------------------
>Ns87888
GESGAGKTEATKYIMQYLARITKKKGKWKSE----A------------------------
------------------------------------------------------------
------------------------------PSP---LPFKSPDGKVLAALEDRVLSSNPL
LETFGNAQTLRNDNSSRFGKFIHINFSTD--R----------------------------
-----------GIIVGARISNYLLEKTRITTQI--------EGERNYHIFYQLFSG--AS
KD-K-------------LKELGLD------------------------------------
--------EGTEAFRYLGSRPFVKNQ----------------------------------
-------------------NDEVAFMKTMQCLRNV-GLATEEQNALLGVSAAVLHLGNIT
FKEKDD---SDD--------------------H--------------LAAITEESLPSLA
KACQLLG-LNE----------DDIADAFLTKRL-TVG-----------GKS-IKKPSTVP
VAEDKRDALAKMTYSSLFLWLVRSINRTLIQQGASA------------------------
------PSNNIGFIGVLDIYGFECFENNGYEQLLIN-YCNEKLQ----------------
----RHFNRHLFEVEQNLY-SSEGVD-WSY--ISFNDNQPCLDLIEGGNGV----VGILN
TLDDSYAGMGSGAEKDCKFLSQLHKLFGSVAGAK-----------------K-TNDGH-D
YFI-------TPKFGNDRQFIICHYAG---EVRYTA-DGFVEKNMDSISKELQDLGSTSK
-IRFARDVFQCG------------------------PSSDE-------------------
-------------------------------------QS-SSRRSSIRGFSVASQ-----
------------------------FKVSLQSLVDDLEATQPHYIRCIKPNLNKASNSFSS
GEVLKQLRYSGMMEAIRIRRE--GYALREEHQSFFNRFSVLLGKDDVEGD-V--------
------------------------------------------------------------
-GIEQLVTVLSAR-----------------------------------------------
------------------------------------------------------------
------------------------------------------------------------
----LNVSDADWQIGHTKIF-----LRRELSDKLER--LAKLRVHRAARTVGRFGRNIAH
RQAGRFIVVWMRFRLVMVKVR-RTQRAASKIASTYRAHVKSKKYKATIK---SVIK----
------------------------------------------------------------
------------------------------------------------------------
------------------------------------------------------------
--------------------------------------------------
>fc8643
GESGAGKTEATKYIMKYLARITTKKNKWSSK----E------------------------
------------------------------------------------------------
------------------------------NP-----PFLSPDGKAMATLEERVLSSNPL
LETFGNAQTLRNDNSSRFGKYIHINFSTE--K----------------------------
-----------GIIMGARVSNYLLEKTRITTQI--------EGERNYHIFYQIFAG--AN
PE-L-------------LQELGLD------------------------------------
--------VGTESFRYLGYRSSPNTE----------------------------------
-------------------SDKSNFVETMECLSNV-GLATEEQNTVMGMTAAVLHIGNIS
FEETDN---DED--------------------H--------------SAVITEDSRPSLQ
KACALLG-LKE----------SDVADAILTKLL-TIN-----------GKS-IKKPSTMA
MAEDKRDALAKMTYSYLFLWLVKSINITLSQHETDS------------------------
--FARNDAKQTGFIGVLDIYGFECFDVNGYEQLLIN-YCNEKLQ----------------
----RHFNRHVFEVEQKLY-ASEGVD-WTY--ITFNDNQPCLELIEGGAGL----VGILN
TLDDSFSGMGSSREKDVTFVSQLHKLFGSVAGTK-----------------N-TNGGH-D
YFV-------TPKFGNDRQFSISHYAG---EVRYTV-DGFVEKNMESTSNELKDLGSTST
-IPLARDVFGVP------------------------ASND--------------------
-----------------------------------------DRRSSIRGFSVASQ-----
------------------------FKQSLQSLVGDLEMTQPHYIRCIKPNLKKASDLFNA
GEVLKQLRYSGMMEAIRIRRE--GYALREDHNSFYNRFSVLLSADDLNGG-M--------
------------------------------------------------------------
-GIDQLVSVLSKR-----------------------------------------------
------------------------------------------------------------
------------------------------------------------------------
----LNVSDADWQIGHSKIF-----LRRELSDKLER--LAKLRVHRAARTLSRFGRLVAS
RRASVLLVTWMKFRLSMMKKY-KANKASSRIAATYRMYLQVKILKSCIN---AVVK----
------------------------------------------------------------
------------------------------------------------------------
------------------------------------------------------------
--------------------------------------------------
>Fk493162
GESGAGKTEATKYIMKYLARITK-KKKWTSE----E------------------------
------------------------------------------------------------
------------------------------SP-----PFLSPDGKVMAALEDRVLSSNPL
LETFGNAQTLRNDNSSRFGKFIHINFSTDEKN----------------------------
-----------GRMIGARISNYLLEKTRITTQI--------EGERNYHIFYQIFAG--AN
TE-L-------------LRELGLD------------------------------------
--------VGTSSFRYLGYRLSPKTE----------------------------------
-------------------SDERNFIETIECLSNV-GLATEEQDIVMGLAAAVLHVGNIS
FEETDN----ED--------------------H--------------CAVITEDSRPSLQ
KACELLG-LKE----------SDVADAILTKLL-MIS-----------GKS-IRKSSTMA
MAEDKRDALAKMIYSSLFLWLVKSINLTLSQQESGS------------------------
--FARNDGRQTGSIGVLDIYGFECFDVNGYEQLLIN-YCNEKLQ----------------
----RHFNRHVFEVEQKLY-ASDGVD-WTY--ITFNDNQPCLELIEGGAGV----VGILN
TLDDSFSGMGSSGEKDIKFVSQLHKLFGSEAGTK-----------------N-NNDGH-A
YFA-------TPKFGNDYQFNITHYAG---EVRYTA-DGFVEKNMESTSNELKDLGSTST
-ISLARDVFGAP------------------------VTND--------------------
-----------------------------------------ERRSSIRGFSVASQ-----
------------------------FKLSLQSLVDDLEMTQPHYIRCIKPNLEKSSNFFNA
GEVLKQLRYSGMMEAIRIRRE--GYALREDHSSFYNRFSVLLGADDLNGG-M--------
------------------------------------------------------------
-GIDQLVKVLSER-----------------------------------------------
------------------------------------------------------------
------------------------------------------------------------
----LNVTDADWQVGHSKIF-----LRRELSDKLER--LAKLRVHRAARTLSRFGRFVAS
RRASVFLVPWMKFRLIMTKKY-RANKASSKIAATYKMHLKVKLLKRYIH---AVVK----
------------------------------------------------------------
------------------------------------------------------------
------------------------------------------------------------
--------------------------------------------------
>Fk766475
GESGAGKTEATKYIMKYLARITK-KKKWTSE----E------------------------
------------------------------------------------------------
------------------------------SP-----PFLSPDGKVMAALEDRVLSSNPL
LETFGNAQTLRNDNSSRFGKFIHINFSTDEKN----------------------------
-----------GRMIGARISNYLLEKTRITTQI--------EGERNYHIFYQIFAG--AN
TE-L-------------LRELGLD------------------------------------
--------VGTSSFRYLGYRLSPKTE----------------------------------
-------------------SDERNFIETIECLSNV-GLATEEQDIVMGLAAAVLHVGNIS
FEETDN----ED--------------------H--------------CAVITEDSRPSLQ
KACELLG-LKE----------SDVADAILTKLL-MIS-----------GKS-IRKSSTMA
MAEDKRDALAKMIYSSLFLWLVKSINLTLSQQESGS------------------------
--FARNDGRQTGSIGVLDIYGFECFDVNGYEQLLIN-YCNEKLQ----------------
----RHFNRHVFEVEQKLY-ASDGVD-WTY--ITFNDNQPCLELIEGGAGV----VGILN
TLDDSFSGMGSSGEKDIKFVSQLHKLFGSEAGTK-----------------N-NNDGH-A
YFA-------TPKFGNDYQFNITHYAG---EVRYTA-DGFVEKNMESTSNELKDLGSTST
-ISLARDVFGAP------------------------VTND--------------------
-----------------------------------------ERRSSIRGFSVASQ-----
------------------------FKLSLQSLVDDLEMTQPHYIRCIKPNLEKSSNFFNA
GEVLKQLRYSGMMEAIRIRRE--GYALREDHSSFYNRFSVLLGADDLNGG-M--------
------------------------------------------------------------
-GIDQLVKVLSER-----------------------------------------------
------------------------------------------------------------
------------------------------------------------------------
----LNVTDADWQVGHSKIF-----LRRELSDKLER--LAKLRVHRAARTLSRFGRFVAS
RRAS--------------------------------------------------------
------------------------------------------------------------
------------------------------------------------------------
------------------------------------------------------------
--------------------------------------------------
>Pn30010170
GESGAGKTEATKYIMKYLARITKKKGKWTSE----E------------------------
------------------------------------------------------------
------------------------------SP-----PFLSPDGKVMAALEDRVLSSNPL
LETFGNAQTLRNDNSSRFGKFIHINFSTE--K----------------------------
-----------GIITGAQISNYLLEKTRITTQI--------EGERNYHIFYQLFAG--AK
SD-L-------------LTKLGLD------------------------------------
--------TGAAAFKYLGNRSSPKTE----------------------------------
-------------------KDKSDYAETMQCLSNI-GLATEEQETVMALAAAVLHLGNIV
FEEF------CD--------------------H--------------SAIISEGSRPSLQ
KACELLG-LEE----------DAVADAILTKRL-NIG-----------GKS-IKTPSTVV
MAEDKRDSLAKMTYSSLFIWLVKSINQTLGEHEADS------------------------
--EVQNDETPIGFIGVLDIYGFECFEVNGYEQLLIN-FCNEKLQ----------------
----RHFNRHVFEVEQKLY-SSQGVD-WTY--ITFNDNQPCLDLIEGGGGT----VGILN
TLDDSFSGMGSGSEKDIKFVSQLHKLFGSVAGAK-----------------S-TNGGH-P
YFG-------TPKFGNDRQFDITHYAG---EVRYTV-DGFVEKNMESTSNELKDLGSTST
-IPLARDVFSAS------------------------SNSD--------------------
-----------------------------------------ERRSSIRGFSVASQ-----
------------------------FKQSLQSLVDDLEMTQPHYVRCIKPNLKKSSNNFNA
GEVLKQLRYSGMMEAIRIRRE--GYALREDHKSFYNRFSVLLSADDLKED-I--------
------------------------------------------------------------
-GIDQLVNVLSKR-----------------------------------------------
------------------------------------------------------------
------------------------------------------------------------
----LNVTDADWQIGHTKIF-----LRRELSDKLER--LAKLRVHRAARTLSRFGRFIAT
KRASSLLVAWAKFRLFMRQKY-RENKASTKIAATYKMHLKMELFKKCIG---AVVK----
------------------------------------------------------------
------------------------------------------------------------
------------------------------------------------------------
--------------------------------------------------
>Pnp530965
GESGAGKTEATKYIMKYLARITKRKEKWGSE----E------------------------
------------------------------------------------------------
------------------------------SP-----DTTSIDGKEVASLEDRVLSSNPL
LETFGNAQTLRNDNSSRFGKFIHINFSTE--K----------------------------
-----------GTIIGARISNYLLEKTRITTQI--------EGERNYHIFYQLFAG--AN
PD-L-------------LTKLGLD------------------------------------
--------VGTSAFRYLRNRSSPKTE----------------------------------
-------------------KDKKEFVETMKCLSNV-GLSTEQQDAVMGLAAAVLHLGNIS
FQEGES----EE--------------------N--------------PAIITEDSRSSLQ
KACELLG-LEE----------DAVVDAILTKRL-TIN-----------GKS-IKKPSTVA
MAEDKRDSLAKMTYSSLFVWLVKSINETLSKHENDF------------------------
--EIDSSAVQTGFIGVLDIYGFECFEVNGYEQLLIN-FCNEKLQ----------------
----RHFNRHVFEVEQKLY-SSEGVD-WTY--ITFNDNQPCLDLIEGGGGV----VGILN
TLDDSFSGMGSSNEKDVKFVSQLHKLFGSVAGAK-----------------N-TNGGH-P
YFG-------TPKFGNDRQFDITHYAG---QVRYTA-DGFVEKNMESTSNELKDLGSTST
-ILLARDVFSVT------------------------SNSD--------------------
-----------------------------------------DRRSSIRGFSVASQ-----
------------------------FKQSLQSLVEDLEMTQPHYIRCIKPNLKKSSNNFNA
GEVLKQLRYSGMMEAIRIRRE--GYALREEHKSFYNRFSVLLSADDLKED-V--------
------------------------------------------------------------
-GIDGLVKVLSNR-----------------------------------------------
------------------------------------------------------------
------------------------------------------------------------
----LNVTDVDWQIGHTKIF-----LRRELSDKLER--LAKLRVHRAARTLGRFGRLIAT
RRASKILTAWVKFRLVMIKKH-RAGRASTKIAATFRMFLKVRYLKKCVA---AAVK----
------------------------------------------------------------
------------------------------------------------------------
------------------------------------------------------------
--------------------------------------------------
>pn00G18108
GESGAGKTEATKYIMKYLARITKKKEKWGSE----E------------------------
------------------------------------------------------------
------------------------------CP-----ALASTDEKEMASLEDRVLSSNPL
LETFGNAQTLRNDNSSRFGKFIHINFSTE--K----------------------------
-----------GTIIGARISNYLLEKTRITTQI--------EGERNYHIFYQLFAG--AN
PD-L-------------LTKLGLD------------------------------------
--------VGTSSFRYLRNRSSPKTE----------------------------------
-------------------KDKKDFVETMQCLSNV-GLAAEQQDAVMGLAAAVLHLGNIS
FQESES----ED--------------------H--------------QAVITEDSRSSLQ
KACELLG-LEE----------DAVADAILTKRL-TIN-----------GKS-IKKPSTVA
MAEDKRDSLAKMTYSSLFVWLVKSINETLSKHENDF------------------------
--ELDSSIMQTGFIGVLDIYGFECFEVNGYEQLLIN-FCNEKLQ----------------
----RHFNRHVFEVEQKLY-SSEGVD-WTY--ITFNDNQPCLDLIEGGGGV----VGILN
TLDDSFSGMGSSNEKDIKFVSQLHKLFGSVAGAK-----------------N-TNGGH-P
YFG-------TPKFGNDRQFDITHYAG---QVRYTA-DGFVEKNMESTSNELKDLGSTST
-IPLARDVFSAT------------------------SNSD--------------------
-----------------------------------------DRRSSIRGFSVASQ-----
------------------------FKQSLQSLVDDLEMTQPHYIRCIKPNLKKSSNNFNA
GEVLKQLRYSGMMEAIRIRRE--GYALREDHQSFYNRFSVLLGADDLKED-V--------
------------------------------------------------------------
-GIDGLVKVLSDR-----------------------------------------------
------------------------------------------------------------
------------------------------------------------------------
----LNVTDVDWQIGHTKIF-----LRRELSDKLER--LAKLRVHRAARTLGRFGRLIAT
RRASKLLIAWVKFRLVMIKKH-RADKASTKIAATYKMHLKVKYLKNCVG---AAVT----
------------------------------------------------------------
------------------------------------------------------------
------------------------------------------------------------
--------------------------------------------------
>Ap6256
GESGAGKTEATKIIMKFLARITRKEDRPSF------------------------------
------------------------------------------------------------
--------------------------------------VKSPDGKMIAALEDRVLSSNPL
LETFGNAQTLRNDNSSRFGKFIHINFDTL--Q----------------------------
-----------GAISGATISNYLLEKTRITTQV--------DGERNYHIFYQLLAS--GD
EN-M-------------IQDLGLE------------------------------------
--------KGTEGFKYLGNRSGKGGV----------------------------LA----
-------------------KDKVNFAETRLCLKSI-GLGEEKQRAVFSIAAAVLHLGNIE
FEEEDG---SEN--------------------A----------------KVSESSIPSLQ
KACTLLG-LDE----------ANLSEAILMKRL-IVN-----------GKT-IKKPQSIA
LAADKRDSLAMMTYSNLFVWLVRNVNETLRSESEGA------------------------
---PGTSEVNKGFIGVLDIYGFESFEVNGFEQLLIN-YCNEKLQ----------------
----RHFNRHLFEVEQELY-ANEGVD-WSY--ISFNDNRPCLELIEGGGGI----VGILN
TLDDSWGGMGTSSEKDIKFVAQLHKQFGG----S--V-----D-------GK-TARGH-Q
NYV-------TPKFGKDNQFVIIHYAG---EVKYTS-DGFVEKNMDTLSNELRELGENSS
-LPLPRSVYTAS------------------------S-----------------------
-------------------------------------QS-DSSRSSIRGVSVGSQ-----
------------------------FRTSLQELVADLDRTQPHYIRCIKPNLTKSPGSFVP
GEILKQLRYSGMMEAIRIRRE--GYALREEHESFYKRFSVLLTTDDLAGDKP--------
------------------------------------------------------------
-GIEQLVKVLSKR-----------------------------------------------
------------------------------------------------------------
------------------------------------------------------------
----LHVTDADWQIGHSKIF-----LRHELADKLEK--LAELRIRSAARTLRNFGKKLVL
SRLSKFIVTWMRFRLKMKKQY-RETKAASLMAAWVRQCKQRKKYMSIRA---AL------
------------------------------------------------------------
------------------------------------------------------------
------------------------------------------------------------
--------------------------------------------------
>Ptmyo29
GESGAGKTEATKIIMKYLARITRKSEKPSAT----E------------------------
------------------------------------------------------------
------------------------------GT-----ALLSPNGKRIAALEDRVLSSNPL
LETFGNAQTLRNDNSSRFGKFIHIYFDTI--K----------------------------
-----------GGITGASISNYLLEKTRITTQV--------DGERNYHIFYQLLSG--VD
ST-L-------------MEDLGLQ------------------------------------
--------EGVQGFAYLGNRSAEKSE----------------------------------
-------------------ADAEAFRETIVCLERI-GLDTEDQRAVFGMTAAVLHLGNIQ
FEATDQ---EEN--------------------C--------------EAIISAATLPSLR
KACELLG-LDE----------AKLSEAILTKVL-VVN-----------GKT-IKKPQNVA
LAEDKRDALAKMTYSCLFLWLVQCINETLQQKSTSK------------------------
---A-FNSDKLGFIGVLDIYGFECFEQNGLEQLLIN-YCNEKLQ----------------
----RHFNRHLFEVEQELY-ANEGVD-WSY--ITFNDNRPCLELIEGGSGI----VGILN
TLDDAWGGMGTASEKDGKFVTHLHKLFGTGSGDS--K-----K-------GD-TESGH-P
NFV-------TPKFGNDRQFIVLHYAG---EVRYTA-EGFVEKNMETMSNEIRELGEQSS
-LDLSQKVYSCG------------------------QSDI--------------------
------------------------------------SGK-DPLRSSIRGISVGSQ-----
------------------------FRSSLQSLVTDLDRTQPHYIRCIKPNLSKAPGSFLA
GEVLKQLRYSGMMEAIRIRRE--GYALREEHESFFSRFSVLLNQDEVDTDET--------
------------------------------------------------------------
-GIEQLVKVLSKR-----------------------------------------------
------------------------------------------------------------
------------------------------------------------------------
----LNVTEADWQIGHSKIF-----LRRELSDKLER--LAKLRVHAAARTLGRFGRRVTY
RRLSAFLVAWVRFRLTMLTRY-RETRAASKLAAVVRRYRQVHQFRLIKR---GVVL----
------------------------------------------------------------
------------------------------------------------------------
------------------------------------------------------------
--------------------------------------------------
>Coh58586
GESGAGKTESTKLVMLYLTTLGSHDAMAKA-G----------------------------
------------------------------------------------------------
---------------------------------------ADEEEKNDLSMMEKVLQTNPI
LEAFGNAKTLRNDNSSRFGKFIELGFSRS-------------------------------
-----------GSLLGGKVDVYLLEKVRLGAHA--------SGERNYHIFYQLLRG--CS
TE-Q-------------HKLFKFN------------------------DGM---TGG---
-------LELSNFFHYTG---QGGAP----------------------------RLR---
---------------DLQ--DEPSFKFTLRSMRSL-GWSDELIDRVLKLTAGILHIGQMK
FHAD-----VD-------------------------------DGGEVAVV---STTDTLQ
NVAELIG-VDV----------KGLELALTQRIL-VTR-----------EKT-MNLKLNVE
KAMDARDGLAKCIYSALFDWIVLEVNKSIGWEDD--------------------------
-------AAKKCSTGVLDIFGFECFAENSFEQLCIN-YTNEALQ----------------
----QQFNKFVFKMEQIEY-EEEGID-FSF--ITFPDNQDCLDLIQKKP------TGILS
TLDDQSRVA-NG--NDKTFAQKLYGKFIDSGKKTSS---------------------ECD
RFH------ASKKQVGSLKFSIRHFAG---FVEYTLETNWVEKNKDEVPLAAKKLFSTAI
-SPLLRVLFPPD------------------------PVKQSTEKK---------------
----------------------------------------KFGNTKLQSKTVAMQ-----
------------------------FKAQLNVLMNNIGSTDPHYIRCLKPNGAAKPKLITR
RHLTEQLRYGGVLEAIRVSRM--GFPVRMGHGQFFSHYRLVLPYVPERVLT---------
-----WNVS-------------------------------------------CCSSSEVQ
NACTKFIDLIVSGSAAKS------------------------------------------
------------------------------------------------------------
-------------------------------------------GDGVKESRVMKILYMQH
QPPPLNFSKTD-------------------------------------------------
------------------------------------------------------------
------------------------------------------------------------
------------------------------------------------------------
------------------------------------------------------------
--------------------------------------------------
>Cop253628
GESGAGKTESTKIVMLYLTTLGSHNAPGEG------------------------------
------------------------------------------------------------
----------------------------------------VKEGAVSLGMMEKVMMSNPI
LEAFGNAKTLRNDNSSRFGKFIELGFSRS-------------------------------
-----------GALQGAKVDVYLLEKVRIASHS--------FGERNYHIFYQLLRG--CS
RE-Q-------------HKLYRFK------------------------DGA---TNG---
-------LELSNFFRFTG---QGGAP----------------------------RMR---
---------------KGS--DEAEYKTTLESMLVL-GWSEDTVDRVLKLVAGILHLGQVK
FEKG-----ED-------------------------------KGGEVAIV---STTDILQ
DVADLVG-VDE----------NGLETALTESIL-VTR-----------GVE-INRKLKVK
QAEDARDGVAKSIYSALFDWVVLQVNKSIGWEDD--------------------------
-------STVKSSTGVLDIFGFEDFTINSFEQLCIN-YTNEALQ----------------
----QQFNKFVFKLEQIEY-EAENID-FSF--ITFPDNQDCLDLIQKKP------TGILS
ILNDQCRVA-NG--NDKTFAQKLYNKFCPGMKEI-S---------------------SDG
CFR------ATKRQKGSLLFSIYHFAG---PVEYSLETDWVEKNKDEVPVAAKILFSTAT
-SPLMRELFPDE------------------------AAHS-ISNK---------------
----------------------------------------RFG-TKLRAKTVGEQ-----
------------------------FKSQLAGLMAKVELTDPHYIRCLKPNDSAKPKTIVR
RRMTEQLRYSGVLEAIRVARM--GFPVRLDLNLFFKRYRLL-------------------
------------------------------------------------------------
------------------------------------------------------------
------------------------------------------------------------
------------------------------------------------------------
------------------------------------------------------------
------------------------------------------------------------
------------------------------------------------------------
------------------------------------------------------------
------------------------------------------------------------
--------------------------------------------------
>pn00G13479
GESGAGKTETTKIVMSYLTTLGAMGSHEEE------------------------------
------------------------------------------------------------
------------------------------------------KKEGELSVMERVLQTNPV
LEAFGNARTLRNDNSSRFGKFIELGFNRA-------------------------------
-----------GQLMGAKVETYLLEKVRVAFHA--------TGERNYHMFYQLVRG--AS
QE-Q-------------KEKYGLL------------------------EGS---TGG---
-------YELANCFHYTK---QGGAP----------------------------ELR---
---------------EYT--DEATFAYTIKAMRAL-GWAEELIDSVLALIAGLLHLGETA
LIAK-----ASD------------------------------SGLDAAAI---EDMESLT
RTASLLG-VDV----------DKIAFALTQRVV-VAR-----------GEE-IKTELTLD
KAIDARDALAKTIYGSLFLWVVAQVNKSIQWEND--------------------------
-------SDIRSSIGVLDIFGFECFKINSFEQLCIN-YTNEALQ----------------
----QQFNKFIFKLEQEEY-EAEGIQ-WAF--ISFPDNQDCLDTIQQKK------TGILA
MLDDECRLP-RG--SDRNFCKRLLDQWLPGKGQEVS---------------------ENT
RIH------SSKMQQGKSVFCVRHFAG---LVEYSAETSFMEKNKDEIPIAAQNLFETAP
-SDLIKDCYAIQ------------------------KKETEEKKPEE-S--------S--
-----------------------------------------TRRGPAKQKTVGMQ-----
------------------------FKQQLLGLISNVERTDPHYIRCLKPNDAAKPNMLTR
KRLTEQLRYGGVLEAVRVARA--GYPVRLVHSAFFQRFRMLLPHIPDEQIP---------
-----WNLE-------------------------------------------G---QEAQ
TLCTKLI-----------------------------------------------------
------------------------------------------------------------
-----------------------------------------------------------R
QPDPMDFPQSDVQLGKTKVF-----MRKPPHDALES--HRV-------------------
--------------------F-HQSASATM------------------------------
------------------------------------------------------------
------------------------------------------------------------
------------------------------------------------------------
--------------------------------------------------
>Pnf367135
GESGAGKTETTKIVMSYLTTLGAMGTNDA-------------------------------
------------------------------------------------------------
------------------------------------------QKEGELTVMERVLQTNPV
LEAFGNARTLRNDNSSRFGKFIELGFNRA-------------------------------
-----------GQLMGAKVQTYLLEKVRVSFHA--------TGERNYHMFYQLLRG--AS
QE-Q-------------KEKYGLL------------------------EGD---TGG---
-------YELANCFHLTK---QGGAP----------------------------ELR---
---------------EYT--DESTFSYTLKAMSAL-GWSDALIDSVLSLIAGLLHLGEVA
LDVK-----TSE------------------------------SGMDVAGI---EDMEALK
RTADLLG-VDV----------DKIAFALTQRVV-VAR-----------GEE-IKTELTLD
KAQDARDALAKTIYGALFLWVVEQVNKSILWEND--------------------------
-------DDIRSSIGVLDIFGFECFKINSFEQLCIN-YTNEALQ----------------
----QQFNKFIFKLEQEEY-EAEGIQ-WAF--ISFPDNQDCLDTIQQKK------IGILA
MLDDECRLP-RG--SDRNFCKRFLDQWLPEKGQTVS---------------------ENT
RVH------SSKMQQGRSKFCVRHFAG---LVEYSAETSFMEKNKDEIPIAAQNLFETAP
-ADLIKDCYAIQ------------------------KKETEDKKPEQ-S--------A--
-----------------------------------------KRRGPAKQKTVGQQ-----
------------------------FKEQLLGLIKNVESTDPHYIRCLKPNDLAKPNMLTR
KRLTEQLRYGGVLEAVRVARA--GYPVRLTHEAFFQRFRMLLPHIPDDQLP---------
-----WSLE-------------------------------------------G---EEAQ
KLCMKLLVTCLEEGGKAK-----AK--------------------GTLD-----------
------------------------------------------------------------
-------------------------------------------PKESGISRFEKIRRMQT
QPEPMDFPQTD-------------------------------------------------
------------------------------------------------------------
------------------------------------------------------------
------------------------------------------------------------
------------------------------------------------------------
--------------------------------------------------
>Pnau161584
GESGAGKTETTKIVMSYLTTLGAMGSHDE-------------------------------
------------------------------------------------------------
------------------------------------------KKEGELSVMERVLQTNPV
LEAFGNARTLRNDNSSRFGKFIELGFNRA-------------------------------
-----------GQLMGAKVETYLLEKVRVTFHA--------TGERNYHMFYQLLRG--AN
QE-Q-------------KEKYGLL------------------------EGD---TGG---
-------YELANCYHYTK---QGGAP----------------------------ELR---
---------------EYT--DEGTFTYTLKAMRAL-GWPEELIDSVLSLIAGLLHLGEIA
LIAK-----TSD------------------------------SGVDAAAI---EDLDSLT
RTATLLG-VDV----------DKIAFALTQRVV-VAR-----------GEE-IKTELTLE
RAIDARDALAKTIYGSLFLWVVEQVNKSILWEND--------------------------
-------SDIRSSIGVLDIFGFECFKINSFEQLCIN-YTNEALQ----------------
----QQFNKFIFKLEQEEY-EAEGIQ-WAF--ISFPDNQDCLDTIQQKK------SGILA
MLDDECRLP-RG--SDRNFCKRLLDQWLPGKGQVVS---------------------ENT
RIH------SSKMQQGKSVFCVRHFAG---LVEYSAETSFMEKNKDEIPIAAQNLFETAP
-SDLIKDCYAIQ------------------------KKETEEKKPED-A--------S--
-----------------------------------------KRRGPAKQKTVGMQ-----
------------------------FKQQLLGLIANVEKTDPHYIRCLKPNDAAKPNLLTR
KRLTEQLRYGGVLEAVRVARA--GYPVRLVHEAFFQRFRMLLPHVPEGQIP---------
-----WSLE-------------------------------------------G---EEAQ
SLCTKLIVTCLEEGKKAK-----AK--------------------GELD-----------
------------------------------------------------------------
-------------------------------------------PKESGISRFEKIRRMQR
QPEPMDFPQSD-------------------------------------------------
------------------------------------------------------------
------------------------------------------------------------
------------------------------------------------------------
------------------------------------------------------------
--------------------------------------------------
>Pnp532535
GESGAGKTETTKIVMSYLTTLGAMGSHEEE------------------------------
------------------------------------------------------------
------------------------------------------KKEGELSVMERVLQTNPV
LEAFGNARTLRNDNSSRFGKFIELGFNRA-------------------------------
-----------GQLMGAKVETYLLEKVRVTFHA--------TGERNYHMFYQLLRG--AN
QE-Q-------------KEKYGLL------------------------EGN---TGG---
-------YELANCFHYTK---QGGAP----------------------------ELR---
---------------EYT--DEATFAYTIKAMRAL-GWAEELIDSVLSLIAGLLHLGEIA
LVSK-----TSD------------------------------SGMDVADI---EDMDSLK
RTASLLG-VDV----------EKIAFALTQRVV-VAR-----------GEE-IKTELTLE
RAIDARDALGKTIYGSLFLWVVAQVNKSIQWEND--------------------------
-------SDIRSSIGVLDIFGFECFKINSFEQLCIN-YTNEALQ----------------
----QQFNKFIFKLEQEEY-EAEGIQ-WAF--ISFPDNQDCLDTIQQKK------IGILA
MLDDECRLP-RG--SDRNFCKRLLDQWLPGKGQVVS---------------------DNT
RIH------SSKMQQGKSIFCVRHFAG---LVEYSAETSFMEKNKDEIPLAAQNLFETAP
-SDLIKDCYAIQ------------------------KKETEEKKPEE-A--------S--
-----------------------------------------KRRGPAKQKTVGMQ-----
------------------------FKQQLLGLISNVESTDPHYIRCLKPNDAAKPNMLTR
KRLTEQLRYGGVLEAVRVARA--GYPVRLVHGAFFQRFRMLLPHIPDEQIP---------
-----WNLE-------------------------------------------G---QEAQ
SLCTKLIVTCLEEGKKQK-----EK--------------------GSLD-----------
------------------------------------------------------------
-------------------------------------------PKEPGISKFEKIRRMQR
QPEPMDFPRSD-------------------------------------------------
------------------------------------------------------------
------------------------------------------------------------
------------------------------------------------------------
------------------------------------------------------------
--------------------------------------------------
>Fk457729
GESGAGKTETTKIVMSYLTNLGAMGTNEE-------------------------------
------------------------------------------------------------
------------------------------------------KKDGELSVMERVLQSNPV
LEAFGNARTLRNDNSSRFGKFIELGFSRA-------------------------------
-----------GHLLGAKVQTYLLEKVRLAFHA--------TGERNFHIFYLLLRG--GS
HE-Q-------------KEKYGLL------------------------EGD---TGG---
-------FELPNCFHYTK---QGGAP----------------------------QLR---
---------------EYT--DEEIFAHTMKGMSAL-GWTEETIDNVLSLIAGLLHLGEIN
FVSK-----ESD------------------------------SGLDAAGI---EDPESVK
RAARLLG-VDI----------EKIEFALTQRLV-VAR-----------GEE-IKTELTID
KAIDARDALAKTIYGSLFLWVVEQVNKSILWDND--------------------------
-------DEVRSSIGVLDIFGFECFKINSFEQLCIN-YTNEALQ----------------
----QQFNKFIFKLEQEEY-EAEKIE-WAF--ISFPDNQDCLDTIQQKK------IGILA
MLDDECRLP-RG--SDRNWCTRMSKQWLPEKGQTIS---------------------ENT
RFQ------ATQMQQGRATFCVRHFAG---LVEYQAETNFMEKNKDEIPLAAKNLFETAP
-TDLIKDCYSIQ------------------------KKEVEDRSPNT----------S--
-----------------------------------------TRKGPTKTKTVSQQ-----
------------------------FKEQLSGLITNVESTDPHYIRCLKPNDAAKPSVLTR
KRLTEQLRYGGVLEAVRVARA--GYPIRLTHQAFFQRFRMLLPHVPDEQIP---------
-----WNIE-------------------------------------------G---GEPQ
KLCLDVLVSCLEEGKKRE-----ET--------------------GALD-----------
------------------------------------------------------------
-------------------------------------------PKELGINRFEKIRRMQR
QPAPMLFPQTD-------------------------------------------------
------------------------------------------------------------
------------------------------------------------------------
------------------------------------------------------------
------------------------------------------------------------
--------------------------------------------------
>fc8605
GESGAGKTETTKIVMSYLTTLGAMGTNET-------------------------------
------------------------------------------------------------
------------------------------------------QNEGELTVLERVMQSNPV
LEAFGNARTLRNDNSSRFGKFIELGFSRA-------------------------------
-----------GHLLGAKVQTYLLEKVRLAFHQ--------TGERNYHIFYNLLRG--AS
HE-Q-------------KEKYGFL------------------------EGD---TGG---
-------LELPNCFHYTS---QGGAP----------------------------QLR---
---------------EYT--DEDTFVHTLKGMRAL-GWSEDTIDRVLGLIAGLLHLGEIT
FEKK-----ETS------------------------------SGNDAAGV---EDHECLK
RTARLLG-VDL----------DKIEFALTQRLV-VAR-----------GEE-IKTELSIE
RAIDARDALAKTIYGSLFLWVVEQVNKSILWEND--------------------------
-------DEIRSSIGVLDIFGFECFATNSFEQLCIN-FTNEALQ----------------
----QQFNKFIFKLEQEEY-EREKIE-WAF--ISFPDNQDCLDTIQQKK------IGILA
MLDDECRLP-RG--SDRNWCQRMCDQWLPEKGQTVS---------------------ENT
RFQ------STKMQQSRATFCIRHFAG---LVEYKAETNFMEKNKDEIPLAAQNLFETAP
-TDLIKECYAIQ------------------------KKDVEDRAPDT----------S--
-----------------------------------------NKKGPTKSKTVGQQ-----
------------------------FKEQLSGLIANVEITDPHYIRCLKPNDSAKPLILIR
KRLTEQLRYGGVLEAVRVARA--GYPVRLTHEVFFQRFRMLLPHVPEETIS---------
-----WSME-------------------------------------------G---EEPQ
KLCMKVL-----------------------------------------------------
------------------------------------------------------------
-----------------------------------------------------------R
QPAPMLFPQTDVQLGLTKIF-----MKKPPHDDLEA--HRV-------------------
--------------------F-HQSASAIM------------------------------
------------------------------------------------------------
------------------------------------------------------------
------------------------------------------------------------
--------------------------------------------------
>CaMyoI
GESGAGKTESTKIVMSYLTKLGGMGVEQD-------------------------------
------------------------------------------------------------
-------------------------------------------ESGELSIMQRVLQSNPV
LEAFGNARTLRNDNSSRFGKFIELGFSRA-------------------------------
-----------GHLLGAKVQTYLLEKVRLAFHA--------SGERNYHIFYQLLRG--AT
EE-Q-------------KQKFGLM------------------------EGS---TGG---
-------VELCNHYYYTK---QGGAP----------------------------QLR---
---------------EFT--DEDGLAYTLKAMRAL-GWGDDLVDAVLSIIAGIVHLGEIA
FKTK-----PSD------------------------------SGQDAADI---EDTGPMD
RAASLLG-VDV----------EGMKTALTEKVM-VTR-----------GEE-IRKELTPE
SANDARDALAKTIYGALFLWIVEQVNKSICWKND--------------------------
-------GDVRSSVGVLDIFGFECFAINSFEQLCIN-FTNEALQ----------------
----QQFNKFIPSSSNRPSTRANRSN-GRS--FPSQTNQDCLDTIQKSK------VGILS
MLDDECRLP-RG--SDRNWAKRMYQQYLPSKNQSVS---------------------DNT
RFH------ATKIQQAKAFFCVRHFAG---LVEYRAETNFMEKNKDEIPLAAQTLFETAP
-SQLMKDVYSIQ------------------------KRETEDRSPGD----------K--
-----------------------------------------PAKGPARSKTVGQQ-----
------------------------FKSQLTSLIASVEKTDPHYIRCLKPNDAAKPKMLTR
KRLTEQLRYGGVLEAVRVARA--GYPVRLTHTSFFQRYRMLLPSVPDEKIP---------
-----WSME-------------------------------------------G---QDAQ
TLCVSLLVACLEEGKKQEQL--KAD--------------------GKVD-----------
------------------------------------------------------------
-------------------------------------------PKEPGISRSEKIRRMQN
QPIAMIFPQTDVQLGLTKVF-----MRKPPHDALEA--HRV-------------------
--------------------F-HQHASATM------------------------------
------------------------------------------------------------
------------------------------------------------------------
------------------------------------------------------------
--------------------------------------------------
>Stc578108
GESGAGKTESTKIVMSYLTTLGGMGVEQD-------------------------------
------------------------------------------------------------
-------------------------------------------TSGELSVMERVLQSNPV
LEAFGNARTLRNDNSSRFGKFIELGFSRA-------------------------------
-----------GHLLGAKVQTYLLEKVRLAFHA--------SGERNYHIFYQLLRG--AT
EE-Q-------------KQKFGLM------------------------EGN---TGG---
-------VELSNHYYYTK---QGGAP----------------------------QLR---
---------------EFT--DEAGLEYTLKAMRAL-GWDEALIESVLSIIAGILHLGEIN
FNKK-----ESD------------------------------SGQDAAEV---ANVDSME
RCASLLG-VDV----------AGMTIALTEKVL-ITR-----------GEE-IRKELTPE
SAMDARDALSKTIYGALFLWVVEQVNKSICWTND--------------------------
-------GDVRSSVGVLDIFGFECFAINSFEQLCIN-FTNEALQ----------------
----QQFNKFIFKLEQAEY-EAEQIE-WAF--ISFPDNQDCLDTIQKSK------IGILS
MLDDECRLP-RG--SDRNWAKRMFQQWLPEKNQDVS---------------------ENT
RFH------ASKIQQAKAIFCVRHFAG---LVEYRAETNFMEKNKDEIPLAAQNLFESAP
-SDLIKDVYSIQ------------------------KRETEDRSPGN----------K--
-----------------------------------------PQKGPTKSKTVGQQ-----
------------------------FKEQLSSLISSVEKTDPHYIRCLKPNDAAKPMMLTR
KRLTEQLRYGGVLEAVRVARA--GYPVRLTHTAFFQRYRMLLPAVPEEKIP---------
-----WSMD-------------------------------------------G---QDAQ
TLCVSLLVACLEEGKKQEQL--KTG--------------------GNVD-----------
------------------------------------------------------------
-------------------------------------------PSEPGISRSEKIRRMQN
QPIPMIFPQTD-------------------------------------------------
------------------------------------------------------------
------------------------------------------------------------
------------------------------------------------------------
------------------------------------------------------------
--------------------------------------------------
>Cnc130447
GESGAGKTESTKIVMSYLTTLGGMGMETE-------------------------------
------------------------------------------------------------
-------------------------------------------KEGELSVMERVLQSNPV
LEAFGNARTLRNDNSSRFGKFIELGFSRA-------------------------------
-----------GHLLGAKVETYLLEKVRIAFHA--------TGERNYHIFYQLLRG--AT
EE-Q-------------KEKFGFA------------------------EGS---TGG---
-------LELPMVFNLTK---QGGAP----------------------------QLR---
---------------EYT--DESSFEYTLKAMSAL-GWNEELIENVMSIIAGLLHLGQTE
FGKR-----ESD------------------------------SGLDVADI---EDMEALQ
RTCSLLG-VDP----------EKMEAALTQRIV-VAR-----------GEE-IKTELTLE
RAQDARDALCKTIYGALFLWVVDQVNQSIKWEND--------------------------
-------GDVRSSVGVLDIFGFECFAINSFEQLCIN-YTNEALQ----------------
----QQFNKFIFKLEQAEY-ESEQIE-WAF--ISFPDNQDCLDTIQQKK------TGVLA
MLDDECRLP-RG--TDRNFAKRLFDQWLPEKNQTVS---------------------ANT
RLH------ASKMQQAKAIFSIRHFAG---LVEYRAETNFMEKNKDEVPLTAKNLLETAP
-SQLVKDVFEVQ------------------------KREISDG-----------------
-----------------------------------------ADKQGGKSKTVGQQ-----
------------------------FKEQLVTLIANVEKTDPHYIRCLKPNDAAKPKMLTR
KRLTEQLRYGGVLEAVRVARA--GYPVRLNHTSFFQRYRMLLPSVSEEQIP---------
-----WNME-------------------------------------------G---EDPQ
QLCVKVLIACLEEGTKSQ-----SR--------------------GVLD-----------
------------------------------------------------------------
-------------------------------------------PKEPGITKFEKIRRMQN
QPIPMVFPQSD-------------------------------------------------
------------------------------------------------------------
------------------------------------------------------------
------------------------------------------------------------
------------------------------------------------------------
--------------------------------------------------
>Ns66822
GESGAGKTESTKIVMSYLTTLGGMGMETE-------------------------------
------------------------------------------------------------
------------------------------------------EKDGQLSVMERVLQSNPV
LEAFGNARTLRNDNSSRFGKFIELGFSRA-------------------------------
-----------GHLIGAKVQTYLLEKVRLAFHG--------SGERNYHIFYQLLRG--AT
EE-Q-------------KQKYSLM------------------------EGD---TGG---
-------IELPNCFHFTK---QGGAP----------------------------QLR---
---------------EFS--DESGFAYTLKAMRAL-GWSEETIDSVLAIIAGLLHLGETS
FVAT-----END----------------------------------AAAV---EEKDNLE
RTAKLLG-VDA----------EKMEFALTKRVV-VAR-----------GEE-IKTELNVE
KAHDARDALAKTIYGALFLWVVDQVNISILWEND--------------------------
-------GDVRSSIGVLDIFGFECFKVNSFEQLCIN-FTNEALQ----------------
----QQFNKFIFKLEQAEY-EAEQIE-WAF--ISFPDNQDCLDTIQAKK------TGILA
MLDEECRLP-RG--SDRNWAKRMYEQWLPSKDQTVS---------------------ENT
RFQ------ATKVQQGKAMFCVRHFAG---LVEYKVETNFMEKNKDEIPLAAQDLFETAP
-EQLIKDVYAVQ------------------------KRESSEASS-D----------S--
-----------------------------------------AKAGSSKSKTVGQQ-----
------------------------FKEQLVGLIANVEKTDPHYIRCLKPNDAAKPKMLTR
KRLTEQLRYGGVLEAVRVARA--GYPVRLPHQAFFQRYRMLLPAVPEDVIP---------
-----WSIE-------------------------------------------G---GDAQ
QLCIKIVDACLEEGKKNA-----GV--------------------GPLD-----------
------------------------------------------------------------
-------------------------------------------PKEEGITRFEKIRRMQH
QPMPMAFPKTD-------------------------------------------------
------------------------------------------------------------
------------------------------------------------------------
------------------------------------------------------------
------------------------------------------------------------
--------------------------------------------------
>Tsw2429906
GESGAGKTETTKIVMLYLTTLGSNTSGSEE-A----------------------------
------------------------------------------------------------
---------------------------------------GGNAEGEKLSIMERVLQSNPI
LEAFGNAKTLRNDNSSRFGKFIELGFNRA-------------------------------
-----------GVLQGAKVQTYLLEKVRLGFHA--------SGERNYHIFYQLLRG--AS
EE-Q-------------HQKYCFH------------------------DGI---TGG---
-------LELANFFHYTG---QGGAP----------------------------QLR---
---------------EFT--DESGLKMTLKSMRSM-GWSDDKIDQVLSIVAGILHLGQVS
FESK-----MSD------------------------------GGQEIASI---TDEKTVA
DAAKLLG-VDL----------QKLITALTVRIM-ITR-----------GDE-IRIELTPD
KAQDARDALAKTVYGAMFLWVVQEVNNCIKWEND--------------------------
-------SDIRSSAGVLDIFGFESFAVNSFEQLCIN-FTNEALQ----------------
----QQFNKFIFKLEQEEY-DRESID-WAF--ISFPDNQDCLDTIQARP------KGILA
MLDDECKLGQRG--SDKNWAKRLNETYLPDKNQTVS---------------------ANT
RYS------ASKMQQAKGIFCVRHFAG---QVAYTAETGFLEKNRDEIPLTAKSLFEEDS
-SDLIKEIYDVQ------------------------LGASEEKTD---------------
------------------------------------------SGKPAKAKTVSQQ-----
------------------------FKAQLSSLIEMIETTDPHYIRCLKPNDAAKPKLMTR
KRLTEQLRYGGVLEAVRVARM--GYPVRLDHAGFFKRYRMLLPSVAEDVLP---------
-----WSME-------------------------------------------D---EDPQ
KLCVKFLDVLLEEGSKPVSY----------------------------T-----------
------------------------------------------------------------
-------------------------------------------NADGSISRANQIRMTQR
QPEPMVFPKAD-------------------------------------------------
------------------------------------------------------------
------------------------------------------------------------
------------------------------------------------------------
------------------------------------------------------------
--------------------------------------------------
>CcMyoD
GESGAGKTETTKIVMLYLTTLGSNDGGSAT------------------------------
------------------------------------------------------------
------------------------------------------EGGEKLSIMERVLQSNPI
LEAFGNAKTLRNDNSSRFGKFIELGFNRA-------------------------------
-----------GILQGAKVQTYLLEKVRLGFHA--------SGERNYHIFYQLLRG--AN
EE-Q-------------HHKYCFH------------------------DGI---TGG---
-------LELANFFHYTG---QGGAP----------------------------QLR---
---------------EFT--DEDGLKYTLKSMRSM-GWSEEKIDNVLSIIAGILHLGQVK
FESK-----MSE------------------------------GGQEIAQL---AEEKTVA
DAAKLLG-VDL----------QKLITALTVRIM-VTR-----------GEE-IRIDLTPD
KAADARDALSKTIYGAMFLWVVKEVNNSIKWEND--------------------------
-------KDIRSSAGVLDIFGFESFAVNSFEQLCIN-FTNEALQ----------------
----QQFNKFIFKLEQEEY-ERESIN-WAF--ISFPDNQDCLDTIQARP------KGILP
MLDDECKLGQRG--SDKNWAKRLNETYLPEKNQTIS---------------------DNS
RFS------ATAIQKAKGIFCIRHFAG---NVQYTAETGFLEKNRDEIPLTAKSLFEEDS
-SDLIKEIYDVQ------------------------LEQSEEGSD---------------
------------------------------------------KG-PSKSKTVSQQ-----
------------------------FKAQLQSLIEMIETTDPHYIRCLKPNDAAKPKLLTR
KRLTEQLRYGGVLEAVRVARM--GYPVRLDHAGFFKRYRMLLPSVPEEKLT---------
-----WSME-------------------------------------------D---EEPQ
KLCVKFLDILLEEGAKPVVY----------------------------E-----------
------------------------------------------------------------
-------------------------------------------NADGTITRANSIRMAQR
QPEPMDFPKTDVQLGKTKVF-----MRKGPHDLLES--HRV-------------------
--------------------F-HQNASSTL------------------------------
------------------------------------------------------------
------------------------------------------------------------
------------------------------------------------------------
--------------------------------------------------
>ThpMyo47
GESGAGKTETTKIVMLYLTTLGSAGEVAPN-E----------------------------
------------------------------------------------------------
---------------------------------------G--EEGGKLTIMERVLQSNPI
LEAFGNAKTLRNDNSSRFGKFIELGFNRA-------------------------------
-----------GILQGAKVQTYLLEKVRLGFHA--------SGERNYHIFYQLLRG--AS
EE-Q-------------HHKYCFH------------------------DGI---TGG---
-------LELANFFHYTG---QGGAP----------------------------QLR---
---------------EFT--DEEGLQYTLKSMRSM-GWGEDRIANVLSIIAGILHLGQVS
FESK-----TNE------------------------------GGQEIAQI---GDEKTVA
DAAKLLG-VDV----------HKLITALTVRIM-VTR-----------GEE-IRIDLTPD
KASDARDALSKTIYGAMFLWVVKEVNNSIKWEND--------------------------
-------KDIRSSAGVLDIFGFESFATNSFEQLCIN-FTNEALQ----------------
----QQFNKFIFKLEQEEY-ERESIN-WAF--ISFPDNQDCLDTIQARP------MGILA
MLDDECKLGQRG--SDKNWAQRLNETYLPEKNQTIS---------------------DNT
RYS------ATAIQKAKGIFCVRHFAG---NVQYTAETGFLEKNRDEIPLTAKSLFEEDS
-SDLIKEIYDVQ------------------------LEQSEDTGD---------------
------------------------------------------KG-PSKSKTVSQQ-----
------------------------FKAQLQSLIEMIETTDPHYIRCLKPNDAAKPKLLTR
KRLTEQLRYGGVLEAVRVARM--GYPVRLDHAGFFKRYRMLLPSIPEDVLT---------
-----WSME-------------------------------------------D---EDPQ
KLCVKFLDVLLEEGAKPVNY----------------------------T-----------
------------------------------------------------------------
-------------------------------------------NEDGTISRANQIRMAQR
QPEPMVFPKQDVQLGVSKVF-----MRKGPHDKLES--HRV-------------------
--------------------F-HQNASSTL------------------------------
------------------------------------------------------------
------------------------------------------------------------
------------------------------------------------------------
--------------------------------------------------
>Tss1698448
GESGAGKTETTKIVMLYLTTLGSAGEVAPN-E----------------------------
------------------------------------------------------------
---------------------------------------G--EEGGKLTIMERVLQSNPI
LEAFGNAKTLRNDNSSRFGKFIELGFNRA-------------------------------
-----------GILQGAKVQTYLLEKVRLGFHA--------SGERNYHIFYQLLRG--AS
EE-Q-------------HHKYCFH------------------------DGI---TGG---
-------LELANFFHYTG---QGGAP----------------------------QLR---
---------------EFT--DEEGLQYTLKSMRSM-GWGEDRIDNVLSIIAGILHLGQVS
FESK-----TNE------------------------------GGQEIAQI---GDEKTVA
DAAKLLG-VDV----------HKLITALTVRIM-VTR-----------GEE-IRIDLTPD
KASDARDALSKTIYGAMFLWVVKEVNNSIKWEND--------------------------
-------KDIRSSAGVLDIFGFESFATNSFEQLCIN-FTNEALQ----------------
----QQFNKFIFKLEQEEY-ERESIN-WAF--ISFPDNQDCLDTIQARP------MGILA
MLDDECKLGQRG--SDKNWAQRLNETYLPEKNQTIS---------------------DNT
RYS------ATAIQKAKGIFCVRHFAG---NVQYTAETGFLEKNRDEIPLTAKSLFEEDS
-SDLIKEIYDVQ------------------------LEQSEDTGD---------------
------------------------------------------KG-PSKSKTVSQQ-----
------------------------FKAQLQSLIEMIETTDPHYIRCLKPNDAAKPKLLTR
KRLTEQLRYGGVLEAVRVARM--GYPVRLDHAGFFKRYRMLLPSIPEDVLT---------
-----WSME-------------------------------------------D---EDPQ
KLCVKFLDVLLEEGAKPVNY----------------------------T-----------
------------------------------------------------------------
-------------------------------------------NEDGTISRANQIRMAQR
QPEPMVFPKQD-------------------------------------------------
------------------------------------------------------------
------------------------------------------------------------
------------------------------------------------------------
------------------------------------------------------------
--------------------------------------------------
>Chne795674
GESGAGKTESTKIVMLYLTTLGTAHVGD---E----------------------------
------------------------------------------------------------
---------------------------------------GKTEKDGDLSIMTKVLQSNPI
LEAFGNAKTLRNDNSSRFGKFIELGFSRS-------------------------------
-----------GTLLGAKITTYLLEKVRIGFHA--------SGERSYHIFYQLLRG--AS
DE-Q-------------KKRYNFH------------------------DGD---THG---
-------IELVNYFHYTG---QGGAP----------------------------SLR---
---------------EFT--DEDGLQYTLKAMQSL-GWDEAKIDKVLSLVAGMLHLGQVN
FDSV-----ENE------------------------------AGQEIAVI---AEPQILA
NAASLLG-VNE----------DKLKAALLERIL-VTR-----------GES-ITIQLAPE
KALDSRDALTKTMYGALFLWVVSEVNQSVIWANE--------------------------
-------SEVRSSTGVLDIFGFECFSINSFEQLCIN-FTNEALQ----------------
----QQFNKFIFKMEQAEY-ERESIQ-WDF--ISFPDNQDCLDTIQGKK------TGILA
MLDDECRLGARG--NDKNWADRLYKQFIPNKNQVES---------------------ENT
RFS------ATAIEKGKSMFTVRHFAG---PVKYTATTSFLEKNKDEIPVTAQNLFDSAD
-SWLIKDIYEVQ------------------------KQESQEHSSSD-K--------A--
-------------------------------------------GKPAKSKTVGQQ-----
------------------------FKQQLIQLMEKVESTEPHYIRCLKPNDAAKANLMTR
RRLTEQLRYGGVLEAVRVARM--GFPVRMNHELFYQTYRVLLPTVGDDKLP---------
-----WSLE-------------------------------------------S---NDAQ
RLCISLVDMLLEKGKKGREI-------------------------GKLS-----------
------------------------------------------------------------
-------------------------------------------PSEEGISRSERIRRMQM
QPIPMIFPKSD-------------------------------------------------
------------------------------------------------------------
------------------------------------------------------------
------------------------------------------------------------
------------------------------------------------------------
--------------------------------------------------
>Sru12521
GESGAGKTESTKIVMLYLTTLGSSESE---------------------------------
------------------------------------------------------------
-------------------------------------------ETSDLSVMEKVMQSNPI
LEAFGNARTLRNDNSSRFGKYMELGFNRR-------------------------------
-----------GQLLGAKVQTYLLEKVRLGFHA--------SGERNYHIFYQLLRG--AT
DE-Q-------------KKKYEFH------------------------DGV---TQG---
-------LELANYFHYTG---QGGAP----------------------------RPR---
---------------RHS--DESTFKETLESMDSM-GWSAEKKDMVLALVAGLLHLGQIS
FTSA-----EQN------------------------------G-VEVATI---TEPKIVE
DAARLLG-VNL----------EKLQIALTERVM-ITR-----------GDE-IKIQLTPD
KAMDARDALAKTIYGALFLWVVEQVNSCIGWEND--------------------------
-------DEVRSSVGVLDIFGFECFAVNSFEQLCIN-FTNEALQ----------------
----QQFNQFIFKMEQSEY-ETEEIA-WAF--ISFPDNQDCLDTIQMKK------TGILA
MLDDECRLP-KG--SDRNWASRLYKNFLPKTGMVES---------------------ENK
RFS------ATPVQKSRSIFCVRHFAG---VVQYSAETGFLEKNKDEIPLTAKNLFETAS
-SQLVLDIFAAQ------------------------MKETEGRAAAA-A--------AA-
-------------------------------APAPTPGKPARGKSQPKSKTVGMQ-----
------------------------FKEQLHSLIENVQKTEPHYIRCLKPNDAAKPKFLTK
KRLTEQLRYGGVLEAVRVARA--GYPVRMDHSGFFQRYRMNLPAVPDEELP---------
-----WSME-------------------------------------------D---EDAK
DLCVRLLKTMLDHGQKQKAA-------------------------GVPD-----------
------------------------------------------------------------
-------------------------------------------PNEEGISRAEKIRRMQ-
------------------------------------------------------------
------------------------------------------------------------
------------------------------------------------------------
------------------------------------------------------------
------------------------------------------------------------
--------------------------------------------------
>Sro1732g29
GESGAGKTESTKIVMLYLTTLGNTGM-----E----------------------------
------------------------------------------------------------
---------------------------------------NNQEDTGELSVMQKVLQSNPV
LEAFGNAKTLRNDNSSRFGKFIELGFTRA-------------------------------
-----------GHLIGARVETYLLEKVRLAFHA--------SGERNYHIFYQLLRG--AS
EE-D-------------KLKYEFN------------------------DGD---TGG---
-------MELPMYYHFTG---QGGAP----------------------------HLR---
---------------EFT--DESGLEYTIKAMRNL-GWSQETIDSVMSLIAGIIHLGQIS
FNKKVD---DAS------------------------------G-LEIAEV---GEAKEME
LTARLCG-VDL----------EKLNTALTERVI-VAR-----------GQE-IKTQLTVE
KAQDARDALAKTIYGALFLWVVEQVNKSIKWEND--------------------------
-------GDVRSSVGVLDIFGFECFSINSFEQLCIN-FTNEALQ----------------
----QQFNKFIFKLEQAEY-EAESIE-WAF--ISFPDNQDCLDTIQKPK------TGILS
MLDDECRLP-KG--SDKNWCKRMCDFYLPNKNQTTS---------------------DNT
RFV------SSKIQQSKAVFCVRHFAG---LVEYTAETNFMEKNKDEIPLTAQNMLDTAP
-NQLVKDIYDVQ------------------------KKETEGRAPEA-----------T-
----------------------------------------GKPGRAPKSKTVGQQ-----
------------------------FKEQLNNLIEQVSKTDPHYIRCLKPNDAAKPKMLTR
KRLTEQLRYGGVLEAVRVARA--GYPVRLVHEQFFQRYRMLLPSVSADKLP---------
-----WNMD-------------------------------------------G---HGSE
DLCVKLVDCVIAEGKKTQEA--TGN--------------------APLD-----------
------------------------------------------------------------
-------------------------------------------PNESGISRSEKIRRMQT
QPAPLLFPKSDVQLGKTKVF-----MRKPPHDVLEA--HRV-------------------
--------------------F---------------------------------------
------------------------------------------------------------
------------------------------------------------------------
------------------------------------------------------------
--------------------------------------------------
>As266286
GESGAGKTETTKIVMLYLTTLGAGSTATESPE----------------------------
------------------------------------------------------------
---------------------------------------GGSGEVAELSIMEKVLQSNPV
LEAFGNARTLRNDNSSRFGKFIELGFSRA-------------------------------
-----------GHLLGAKVQTYLLEKVRLAFHA--------AGERNYHIFYQLLRG--AK
DD-E-------------HAKYEFH------------------------EGI---TGG---
-------LDLPNFFHYTG---QGGAP----------------------------HLR---
---------------EFT--DESGLEYTLKAMRRL-GWKEELIDQVLKLIAGILHLGQIQ
FDLV-----DKE------------------------------G-NDCSAV---ASEKILG
YSAKLLG-VDT----------EMMKVALTEKAV-VVR-----------GQE-IRSGLPPD
KAADARDALSKTIYGALFLWVVDQVNESIGWEND--------------------------
-------SDVRSSCGVLDIFGFECFAVNSFEQLCIN-FTNEALQ----------------
----QQFNQFIFKLEQAEY-EAEAIN-WAF--IEFPDNQDCLDTIQAPK------IGVLA
MLDDECRLP-KG--SDRNFAKRMFDQYVPGKL-TAS---------------------ENT
RFH------ASNIQKAKSIFCIRHFAG---LVAYSAETSFLEKNKDEIPLTAQKLFETAP
-SQLIKDSFEVQ------------------------KRENLGRAAAE-S---------S-
----------------------------------------KKGGKPAKSKTVGQQ-----
------------------------FKEQLSSLIKNVQQTDPHYIRCIKPNDAAKPLLMTR
KRTTEQLRYGGVLEAVRVARA--GYPVRLKHADFFQRYRMLLPTIPDKRLP---------
-----WSMD-------------------------------------------G---HDEQ
KLCIKLVEVVLEEGKKHKEA--TKD--------------------GPLD-----------
------------------------------------------------------------
-------------------------------------------PKADGITRSEKIRRMQN
QPIEMEFPQGD-------------------------------------------------
------------------------------------------------------------
------------------------------------------------------------
------------------------------------------------------------
------------------------------------------------------------
--------------------------------------------------
>PtMyo47
GESGAGKTESTKIVMLYLTTLGAGNNEAV-QD----------------------------
------------------------------------------------------------
---------------------------------------ETNGSNGELSVMQKVLQSNPV
LEAFGNARTLRNDNSSRFGKFIELGFSRA-------------------------------
-----------GHLMGAKVQTYLLEKVRLAFHA--------AGERNYHIFYQLLRG--CT
EE-D-------------HAKYEFH------------------------DGL---TGG---
-------LDLPNYFHYTG---QGGAP----------------------------HLR---
---------------EFT--DEDGLSYTLKAMRKL-GWTEKTIDDTLRLIAGLLHLGQIT
FNSV-----EKD------------------------------G-LETAEV---AEDKILN
YTAKLLG-VDV----------DKMRVALTEKII-VAR-----------GQE-IKTLLTPE
KAQDARDALAKTIYGALFLWVVDQVNLSIGWERD--------------------------
-------DDIRSSCGVLDIFGFECFAINSFEQLCIN-FTNEALQ----------------
----QQFNQFIFKLEQAEY-EAESIA-WAF--IEFPDNQDCLDTIQAPK------VGILS
MLDDECRLP-KG--SDRNFAKRLIDHYLPEKNQTVS---------------------ENT
RIH------ATNIQKGKSIFSVRHFAG---LVQYSVETNFMEKNKDEIPLTAEILFETAP
-SKLIQDTYAIQ------------------------KRENLGRAATE-A-----------
-----------------------------------------KTGKQPKPKTVGQQ-----
------------------------FKEQLTTLIESVQKTDPHYIRCIKPNDAAKPLLMTR
KRTTEQLRYGGVLEAVRVARA--GYPVRMKHTAFFQRYRMLLPTVAEEVLP---------
-----WSMD-------------------------------------------G---HEPQ
QLCVKLVDVVLAEGAKNKEA--SAK--------------------GPLD-----------
------------------------------------------------------------
-------------------------------------------PKEEGITRSEKIRRMQN
QPIPMSFPKTDVQLGKTKVF-----MRKHPHDCLEA--HRV-------------------
--------------------F-HQHASASV------------------------------
------------------------------------------------------------
------------------------------------------------------------
------------------------------------------------------------
--------------------------------------------------
>fso78610
GESGAGKTESTKIVMLYLTTLGSGSGEVV-KE----------------------------
------------------------------------------------------------
---------------------------------------NASDESGELSVMQRVLQSNPV
LEAFGNARTLRNDNSSRFGKFIELGFSRA-------------------------------
-----------GHLLGAKVQTYLLEKVRLAFHA--------AGERNYHIFYQLLRG--CS
EE-D-------------HMKYEFH------------------------DGV---TGG---
-------LDLPNYFHYTG---QGGAP----------------------------HLR---
---------------EFT--DESGFEYTLKAMRRL-GWSQETIDAVLSIIAGLLHLGQIS
FESV-----EVD------------------------------G-VETAKV---ASEKTLE
YAARLLG-VDI----------DKLRAALTERII-LAR-----------DQE-IKTLLTPD
KAMDARDALAKTIYGALFLWVVDQVNQSICWADD--------------------------
-------NEVRSSCGVLDIFGFECFAVNSFEQLCIN-YTNEALQ----------------
----QQFNQFIFKLEQAEY-EAENIE-WAF--IEFPDNQDCLDTIQAPK------VGILS
MLDDECKLP-KG--SDRNWAKRMYEQYLPEKNQVVS---------------------ANT
RFH------ATKVQQGKSLFCVRHFAG---LVTYTVETNFMEKNKDEIPITAQTLLETAP
-SQLIKDTYEIQ------------------------KRENLGRADAG-S-----------
------------------------------------------NARAAKPKTVGQQ-----
------------------------FKEQLTALIESVQKTDPHYIRCIKPNDAAKPLLMTR
KRTTEQLRYGGVLEAVRVARA--GYPVRMVHSGFFQRYRMLLPTTPDDVLP---------
-----WSMD-------------------------------------------G---HVAQ
DLCVKLVQIVLEEGKKHREA--TKD--------------------GPLD-----------
------------------------------------------------------------
-------------------------------------------PHEPGITRSEKIRRMQN
QPIPMAFPITDVQLGKTKVF-----MRKHPHDCMEA--HRV-------------------
--------------------F-HQHASATVMQSWARGLAQQRKYLIVGD---AALT----
------------------------------------------------------------
------------------------------------------------------------
------------------------------------------------------------
--------------------------------------------------
>fso161770
GESGAGKTESTKIVMLYLTTLGSGSGEVV-KE----------------------------
------------------------------------------------------------
---------------------------------------NGGDESGELSVMQRVLQSNPV
LEAFGNARTLRNDNSSRFGKFIELGFSRA-------------------------------
-----------GHLLGAKVQTYLLEKVRLAFHA--------AGERNYHIFYQLLRG--CS
EE-D-------------HMKYEFH------------------------DGV---TGG---
-------LDLPNYFHYTG---QGGAP----------------------------HLR---
---------------EFT--DESGFKYTLKAMRRL-GWSEETIDAVLSIIAGLLHLGQIS
FESV-----EVD------------------------------G-VETAKV---ASEKTLG
YAARLLG-VDI----------DKLRAALTERII-LAR-----------DQE-IKTLLTPD
KAMDARDALAKTIYGALFLWVVDQVNQSICWADD--------------------------
-------NEVRSSCGVLDIFGFECFAVNSFEQLCIN-YTNEALQ----------------
----QQFNQFIFKLEQAEY-EAENIE-WAF--IEFPDNQDCLDTIQAPK------VGILS
MLDDECKLP-KG--SDRNWAKRMYEQYLPEKNQVVS---------------------ANT
RFH------ATKVQQGKSLFCVRHFAG---LVTYTVETNFMEKNKDEIPITAQTLLETAP
-SQLIKDTYEIQ------------------------KRENIGRADAG-S-----------
------------------------------------------NARAAKPKTVGQQ-----
------------------------FKEQLTALIESVQKTDPHYIRCIKPNDAAKPLLMTR
KRTTEQLRYGGVLEAVRVARA--GYPVRMVHSGFFQRYRMLLPTTPDDVLP---------
-----WSMD-------------------------------------------G---HVAQ
DLCVKLVQIVLEDGKKHREA--TKD--------------------GPLD-----------
------------------------------------------------------------
-------------------------------------------PHEPGITRSEKIRRMQN
QPIPMAFPITDVQLGKTKVF-----MRKHPHDCMEA--HRV-------------------
--------------------F-HQHASATVMQSWARGLAQQRKYLIVGD---AALT----
------------------------------------------------------------
------------------------------------------------------------
------------------------------------------------------------
--------------------------------------------------
>Txa16159
GESGAGKTESTKIVMLYLTTLGAGGSQQ---D----------------------------
------------------------------------------------------------
---------------------------------------S--SSDGERSVMERVLQSNPV
LEAFGNGKTLRNDNSSRFGKYIEMGFNRA-------------------------------
-----------GHLMGAKVETYLLEKVRVTTHA--------SGERNYHIFYQLLRG--GS
NE-Q-------------KKAWEFH------------------------EGL---TQG---
-------LELPAYFHYTG---QGGAP----------------------------LLR---
---------------GGQAREEKEFKETTEAMAGL-GWSDATIAEILSIVAGILHLGQIS
FDEQ-----EMD------------------------------GVPDASVV---SDRKALE
IAAKLMN-VDM----------GSLETALTEKVI-LAR-----------GTE-IRTKLNPE
KSVDARDAIGKTLYGAMFLWVVDQVNKSIGWKND--------------------------
-------SDIRSSCGVLDIFGFECFSINSFEQLCIN-FTNEALQ----------------
----QQFNKFIFKMEQDEY-EREHIQ-WAF--IKFPDNQDCLDTIQIKK------TGVLA
MLDDECRVP-GG--NDKNYAKRMYTHYLPGKKQSVS---------------------DNT
RFH------ATFVQQSKSIFSIRHFAG---LVHYSANTGFMDKNKDEIPLTAKSMFEGAP
-SELIKGIYGVQ------------------------KAQSEEMSGKA-K--------KG-
--------------------------------------------KPARAKTVGQQ-----
------------------------FKEQLTNLIANVETTDPHYIRCLKPNDAAKALMLTR
KRLTEQLRYGGVLEAVRVARL--GYPVRLLHDRFYQRYRVILPTVSDSILP---------
-----WAME-------------------------------------------E---GHEQ
DLCVKL------------------------------------------------------
------------------------------------------------------------
------------------------------------------------------------
------------------------------------------------------------
------------------------------------------------------------
------------------------------------------------------------
------------------------------------------------------------
------------------------------------------------------------
--------------------------------------------------
>Tn8068
GESGAGKTESTKIVMLYLTTLGASSG----------------------------------
------------------------------------------------------------
------------------------------------------QEEGELSVMERVLQSNPV
LEAFGNGKTLRNDNSSRFGKFIDMGFSRA-------------------------------
-----------GHLMGAKVETYLLEKVRVAFHA--------SGERNYHIFYQVLRG--AS
EE-Q-------------KKAWEFH------------------------DGL---TNG---
-------LELPNYFHYTG---QGGAP----------------------------HLR---
---------------GQT--DEKDLEVTVKAMKTL-GWSDETIAEILSIIAGILHLGQIS
FDVE-----ETD------------------------------GV-DASVI---SNRKPLE
IAARLMH-VDE----------DKLETALTERLI-LAR-----------GTE-IRTKLTPE
KSIDSRDALGKTMYGAMFLWVVAQVNKSIAWEND--------------------------
-------SDIKSCCGVLDIFGFECFAVNSFEQLCIN-FTNEALQ----------------
----QQFNKFIFKMEQEEY-ERENIQ-WAF--ITFPDNQDCLDTIQMKK------TGVLA
MLDDECRLP-GG--NDRNYAKRMYEHYLPEKNQTVS---------------------DNT
RFH------ATPIQKSKSIFSIRHFAG---LVEYSAETAFLEKNRDEIPLTAQNMFQTAP
-SDLVKDIYAVQ------------------------KAATEESSAAQ-T--------KG-
--------------------------------------------RPAKSKTVGQQ-----
------------------------FKEQLSSLISNVEKTDPHYIRCLKPNDAAKPLMLTR
ERLREQLRYGGVLEAVRVARM--GYPVRLVHTQFYQRYRMILPSVDDSILP---------
-----WSLE-------------------------------------------D---GNPQ
DLCVKFVDLVLKDGKKQLELIESSG--------------------GKLD-----------
------------------------------------------------------------
-------------------------------------------AKEEGISRSERIRRMQR
QPKVIDFPKSD-------------------------------------------------
------------------------------------------------------------
------------------------------------------------------------
------------------------------------------------------------
------------------------------------------------------------
--------------------------------------------------
>Sycr11909
GESGAGKTESTKIVMLYLTTLGAGGSTN---T----------------------------
------------------------------------------------------------
---------------------------------------SNTTAVGELSIMERVLQSNPV
LEAFGNARTLRNDNSSRFGKFIELGFNRA-------------------------------
-----------GHLMGAKVQTYLLEKVRVAFHA--------SGERNYHMFYQILRG--AS
EV-Q-------------KKEWEFH------------------------EGL---TQG---
-------LELPNYFHYTG---QGGAP----------------------------HLR---
---------------EFT--DEDGLKFTMKAMKAL-GWNDQTVGEILSMIAGILHLGQLQ
FETQ-----EVD------------------------------GV-DASVV---TDKKGLA
IAARLMG-VDV----------DMLETALTERLI-FAR-----------GQE-IRTKLTPE
RSHDARDALGKTLYGAIFLWVVAQVNKSIGWEND--------------------------
-------SDIRSSTGVLDIFGFECFAINSFEQLCIN-FTNEALQ----------------
----QQFNKFIFKLEQEEY-ERESIS-WAF--IEFPDNQDCLDTIQIRK------TGILA
MLDDECRLP-GG--NDRNYAKRMYEHYLPNKNQTVS---------------------ENT
RFH------AEPVQKSKSMFCIRHFAG---LVAYSAETSFMEKNKDEIPLTAQTMFESAP
-NELVKDIYAVQ------------------------VADTEERADKP-A--------AG-
----------------------------------------AANKGKAKSKTVSQQ-----
------------------------FKQQLASLIETVEKTDPHYIRCLKPNDSAK------
------------------------------------------------------------
------------------------------------------------------------
------------------------------------------------------------
------------------------------------------------------------
------------------------------------------------------------
------------------------------------------------------------
------------------------------------------------------------
------------------------------------------------------------
------------------------------------------------------------
------------------------------------------------------------
--------------------------------------------------
>Sya177560
GESGAGKTETTKIVMLYLTTLGAGGSAS---N----------------------------
------------------------------------------------------------
------------------------------------------LKEGELSIMERVLQSNPV
LEAFGNARTLRNDNSSRFGKFIELGFSRA-------------------------------
-----------GNLMGAKVQTYLLEKVRVAFHA--------SGERNYHIFYQVLRG--AN
EE-Q-------------KKEWEFH------------------------EGL---TQG---
-------LELPNYFHYTG---QGGAP----------------------------HPR---
---------------GYS--DEECLKETIEGMKGL-GWSQETVRCILSIVAGILHLGQIQ
FEGQ-----DFD------------------------------GV-NASVV---ADKNGLS
IASRLMG-VDI----------GMLETALTERVI-VAR-----------GQE-IRTKLIPE
KSNDARDALAKTLYGAIFLWIVDQVNKSIGWEND--------------------------
-------SEIRSSTGVLDIFGFECFAINSFEQLCIN-FTNEALQ----------------
----QQFNKFVFKLEQAEY-EREEIQ-WAF--IEFPDNQDCLDTIQMKK------TGVLA
MLDDECRLP-GG--NDRNYAKRMYEYYLPKKNQVIS---------------------DNT
RFH------AELVQKSKSMFCIRHFAG---LVIYSAETGFMEKNKDEIPLTAQTMFESAP
-TQLVKDIYAVQ------------------------KAAVAEAAGSA-K--------TG-
--------------------------------------------ASSKSKTVGQQ-----
------------------------FKEQLTSLIENVELTDPHYIRCLKPNDAAKPLMLVR
KRLTEQLRCGGVLEAVRVARL--GYPVRLVHQQFFQRYRMLLPTVSEDVLP---------
-----WNLE-------------------------------------------G---GNPQ
KLCIKLVDCILEDSKKHVAKLEANG-----------------------------------
------------------------------------------------------------
------------------------------------------------------------
------------------------------------------------------------
------------------------------------------------------------
------------------------------------------------------------
------------------------------------------------------------
------------------------------------------------------------
--------------------------------------------------
>AtsDN8872
GESGAGKTESTKIVMLYLTTLGSPTKDT---D----------------------------
------------------------------------------------------------
---------------------------------------E-PGV-EDMSVMERVLQSNPI
LEAFGNAKTLRNDNSSRFGKFIELGFSRS-------------------------------
-----------GTLLGAKVQTYLLEKVRLAFHA--------SGERNYHIFYQVLRG--AT
EE-Q-------------KKKYDFH------------------------DGL---TGG---
-------LELANYFHFTG---QGGAP----------------------------QLR---
---------------EFT--DEEGLSYTVKAMKSM-GWDDEKVDKVLAVTAGLMHLGQIQ
FNAE-----END------------------------------GGQEIAAV---ADIKTLN
SAARLLG-VDV----------EKLRVALTERIL-VTR-----------GDA-ITIQLSPN
KAMDARDSLAKTLYGALFLWIVDQVNICIGWEDD--------------------------
-------SEVRSSTGVLDIFGFECFAINSFEQLCIN-FTNEALQ----------------
----QQFNKFIFKMEQAEY-ESEEIN-WAF--IAFPDNQDCLDTIQQKK------IGILA
ILDDECRLP-KG--SDKNFAERLYKNFIPNTGQVES---------------------ENT
RFS------AKPVQKSRSIFCVRHFAG---VVQYTAVTGFMEKNKDEIPLTAKNLFETAP
-SELIRDVFECQ------------------------VRETEGMNDTS-K--------AA-
----------------------------------------TGGGATPKSKTVGQQ-----
------------------------FKEQLANLMIAVEKTEPHYIRCLKPNDAAKPNLLTR
KRLTEQLRYGGVLEAVRVARM--GYPVRLGHSAFYQRYRMLLPSVPDQILP---------
-----WSMD-------------------------------------------E---GDAQ
KLCIKLVDVLLEEGAKQIKGL-AEG--------------------VDMS-----------
------------------------------------------------------------
-------------------------------------------PNVPGLTRAEKIRRMQR
QPAPIGFPKSDTQLGLSKVF-----MRKPAHDALES--HRV-------------------
--------------------F-HQHASATFMQCWIKGMQQRRRFLLSSD---AALMAQRW
YRGCTGRARWWRLREAVAN--QLLTNNLRMQIHRKKYNCMR-------------------
------RGTVQ-------------------------------------------------
------------------------------------------------------------
--------------------------------------------------
>Go54119
GESGAGKTESTKIVMLYLTTLGASSSSS---G----------------------------
------------------------------------------------------------
---------------------------------------P-PKDADKPPIMERVLQSNPV
LEAFGNARTLRNDNSSRFGKFIELGFSRA-------------------------------
-----------GHLLGAKVQTYLLEKVRIAFHA--------SGERNYHIFYQLLRG--AT
DE-Q-------------KKHFEFH------------------------DGL---TQG---
-------LELPNYFHYTG---QGGAP----------------------------HLR---
---------------EFT--DEAGLKYTLKAMKNL-GWSQELIDNVLSIIAGILHLGQVK
FDSV-----ETE------------------------------GGVMAAQA---EDDTIVK
HAARLLG-VDI----------EKLTTALTERVI-VAR-----------GQE-IRTNLTAE
RAVDARDALSKTLYGAMFLWVVDQVNKSCSWDND--------------------------
-------KDVRSSCGVLDIFGFECFAINSFEQLCIN-FTNEALQ----------------
----QQFNKFIFKMEQEEY-ERENIE-WAF--IEFPDNQDCLDTIQMRK------VGILA
MLDDECRLP-RG--SDKNWAKRMYENFLPEKKQEVS---------------------KNT
RFK------ATFVQKSKSYFCVRHFAG---IVEYRAETGFMEKNKDEIPLTAQTLFSTAP
-NQLVQDVYAVQ------------------------KRETEDKT----G--------GG-
----------------------------------------PKPGKPAKSKTVGQQ-----
------------------------FKAQLATLIESVETTDPHYIRCLKPNDAAKPLMLTR
KRLTEQLRYGGVLEAVRVARM--GFPVRLVHDTFFKRYRQLLPAVPEEKLT---------
-----WNVE-------------------------------------------E---GEPQ
KLCIRLVELVLEEGKKQKASA-GAD--------------------GKLN-----------
------------------------------------------------------------
-------------------------------------------PHEEGITRSEKIRRMY-
------------------------------------------------------------
------------------------------------------------------------
------------------------------------------------------------
------------------------------------------------------------
------------------------------------------------------------
--------------------------------------------------
>Ss111081
GESGAGKTESTKIVMLYLTTLGASSKNQ---E----------------------------
------------------------------------------------------------
-------------------------------------------VDGELSIMERVLQSNPV
LEAFGNARTLRNDNSSRFGKFIELGFSRA-------------------------------
-----------GHLVGAKVQTYLLEKVRLAFHA--------SGERNYHIFYQILRG--SS
EE-E-------------KKKYRFH------------------------EGL---THG---
-------LDLPNYFHYTG---QGGAP----------------------------HLR---
---------------EFS--DEDGLKYTLKAMQGL-GWSHETIEKVIMICAGILHLGQIT
FDAV-----TND------------------------------DGVDAAVV---EEERMLT
DAAELIG-VDV----------DKMKTALTERVI-VAR-----------GQE-IRTQLNVE
RAVDARDALAKTMYGALFLWVVDQVNQSICWQDD--------------------------
-------SDVRSSTGILDIFGFECFAVNSFEQLCIN-YTNEALQ----------------
----QQFNKFIFKMEQAEY-EREKID-WAF--ISFPDNQDCLDTIQMKK------TGILA
MLDDECRLP-GG--NDKNWANRMYDSFLPNTHQVES---------------------ENT
RFS------ATPVQKSKAIFCVRHFAG---VVQYNAETGFMEKNRDEIPLTAQALFETAP
-SQLVKDVYSVQ------------------------KKASAE----------------E-
----------------------------------------VKVGKPAKSKTVGVQ-----
------------------------FKEQLSSLIDNVEKTEPHYIRCLKPNDAAKPKLLTR
KRLTEQLRYGGVLEAVRVARM--GYPVRLTHEAFFQRYRMLLPAIPEEKLT---------
-----WSME-------------------------------------------G---EDAQ
K-----------------------------------------------------------
------------------------------------------------------------
------------------------------------------------------------
------------------------------------------------------------
------------------------------------------------------------
------------------------------------------------------------
------------------------------------------------------------
------------------------------------------------------------
--------------------------------------------------
>Ldd353688
GVSGSGKSEAAKFCLCNVVLMCATNFALEAEQSP--------------------------
------------------------------------------------------------
----------------------------------------DREAPPDADLPMFLMDSNPI
FEAFGNSATVLNTNSSRFGKLTELLFAGAGTD----------------------------
-------TGESPRLVGANFSTYLLDTARVVGHGA-------KNERGYHIFYQLLAS--PK
SY---------------RRQLWEG-------------------------------TD---
-------RLDPSCFRYLG---ATNIT----------------------------EI----
---------------ENG-SDEDHWYTTIAALETF-GITEDELRTIMIALCIVLQLGNIT
IGNEKT----S---------------------------------EDSMRSINTSAYDDLE
TLSKLMG-VAY----------EDLNNAITRRTV-QIG-----------KNHTKLIQLMKG
DVLDNRDSFAKMIYSLVFDWLVERINDYICPYEE--------------------------
--------GKFNTIRFLDYFGFEQNDRNQFETLAIN-YACEKMQ----------------
----CNMTDRLLKLE-SQY-KAEGII-DGKQTFNTPSNSDILDLFERGH-------GLIT
VLTDESSRN-SG--SDSGFVFKIKNIHRN----------------------------S-P
ALVEEAGRVKRSALMASTKFSIRHSVG---IVEYDG-TNFIASNKNKLSEDLLNIGRSCT
-NKIISEGFTER--------------------------AA--------------------
----------------------------------------NIRAGLTQENEFLSA-----
------------------------FSTELDGLISRLNDTKIRHIVCIRPNDVDAPKVMDQ
HSVLKQLRSANIFEGLLIERSAGSYCDSLSFGDILKQYICFYGGTSTNRSPKE-------
------------------------------------------------------------
-IVRDLLGS----FFDEE------------------------------------------
------------------------------------------------------------
------------------------------------------------------------
-----NELAQFYKMGNERVF-----FSKDAIFRLEE--QRQ-------------------
--------------------N-LLGFSAST------------------------------
------------------------------------------------------------
------------------------------------------------------------
------------------------------------------------------------
--------------------------------------------------
>tho114960
GESGAGKTVSTKIVLDYLAMLSGRAAGEEEEMRRRS------LSPR--------------
-----------G----------LGP-----------------------------------
--------------------------------RSPRGPERGGGRRGGTSIEETVLRSNPV
LEAFGNARTVRNDNSSRFGKYIDVSFAAS-------------------------------
-----------GRLDGAAIDTYLLEKVRLVRPS--------EGERNYHVFYQLLAS--AA
RD-G--CAAGPPV-------------------------------------------R---
-------TSASTDWALDGRRRARVGR----------------------------DRP---
------------VGRAGG--------RRAPALREH-GVRPVRRRRIGGLPAGQGPERGRG
VPPPGGRRRRARGR-----------------ADPPGHHR-------GGRDD---TDPPGR
RV---------------------------EREV---------------------------
-PRGAHEGHLRS------DVRLRRFEDQRSRPTP---GGGRR----------LARRQ---
AGRAEGAHRRPRHIRLRDIREEQPR-------AALH-QPNERDA-------P--------
----ADVQPVRLQARA----------------ARVREGGHTLRLRSVRGQP-----G--R
DRPDPVRGP-----------RQIRRESE-------------------------------P
AVR------VGPVQR-------PALRG---TRGVRH-GGLAREERGQAPGEQRRADRGE-
----------RL------------------------------------------------
-----------------------------QPAEGD---REIRPEGGQGRARVSGVRERR-
--------------LPVR------VAARRPPRPDRGDESALHPLPQAQRRHATGP--LRV
GHGRRAARVRGVLEAVRVSRA--GYPTRYTHETFSARYYVLGSGDRSSR-----------
------------------------------------------------------------
-DTEELVGAIAREVYRSSTEAEIN------------------------------------
------------------------------------------------------------
-------------------------------------------SNVHGTSFPASLDDYDG
RDFTARCALAGLQMGRTKVF-----LRRNTLDKLEA--LRS-------------------
--------------------G-VLSKSAVV------------------------------
------------------------------------------------------------
------------------------------------------------------------
------------------------------------------------------------
--------------------------------------------------
>Pnf354196
GESGAGKTETAKIVMQYLSFASGAAS----------------------------------
------------------------------------------------------------
--------------------------------------------DLATRIQTRVLNAQPI
LESLGNAVTMRNSNSSRFGKYNRVFFDDS-------------------------------
-----------GTLVDAGITTYLLESSRVVVHG--------VGERTYHCFYEMLSG--LT
AE-K-------------LEEFKL-------------------------------------
--------ERGKNYRLLSNGKMVGGF----------------------------QE----
-------------------RDAANFKRLCESLKTV-GLTDEDVDDSLRILAGLIHLGDVI
KDTGDA---VAG-E-----------------ED---------TDQEVKLVD--LDDECSK
RAASLLG-MDP----------DDLFATLKRKKVAVPG-----------RNSFHEVPRTVF
QARQALHSLIKAIYKRLFEFIVNRINDSFKELRPECVAND--------------------
--SEEAPDPEWRHIGILDIYGFERLQKNSFEQLCIN-LANERLQ----------------
----QYFVENVLRAEESLY-KREGLA-WTE--ITLPDSQPVVNCIAKVF------LKLDE
YSQQVAKGVGNC--TDQTFCQKITEESMKDERKEVLK----------------KLKMSNN
RLS-------TGGAKMNDGFAIKHYAG---WVDYNT-SGWLDKNNDRLLSECESLICDSQ
-RPFVKSLGEEN------------------------------------------------
--------------------------------------------SKVPFRSISKK-----
------------------------YSTDLEMLLKTLGTCNLHYIRCFKPNAEQKPNIFRQ
QLVLDQI-----------------------------------------------------
------------------------------------------------------------
------------------------------------------------------------
------------------------------------------------------------
------------------------------------------------------------
------------------------------------------------------------
------------------------------------------------------------
------------------------------------------------------------
------------------------------------------------------------
------------------------------------------------------------
--------------------------------------------------
>fso139040
GESGAGKTETVKLCMRFLSQY---------------------------------------
------------------------------------------------------------
---------------------------------------------GDSKITDRLWYANPV
LEAFGNAATKRNDNSSRFGKFLTLQFDVD-------------------------------
-----------CQLVGGRCDIYLLEKSRVVGIA--------PGERNFHILHQIAAAGTVA
NL----------------------------------------------------------
-------TSPCSEFKCLT------GK-----------------------------R----
-----------------KESDRSDYATTLEALHKM-GICGEDLHTLQQALWVILHSSNVV
FANDDG---RHD----------------------------------SRAHV--EDESSIT
ILADLLG-VEL----------PFLAESLTIKTM-HAG-----------KNSKIQVPLTVE
QAREGCHAFAKELYAQAFHWLVEQVNRATTS-----------------------------
-------PNETRSIGILDIFGFESFEENHFEQFCIN-YANEVLQ----------------
----SKFAEDVFQSLLTEF-REEEID-LG---VGYDTNRDVLELMS---------NGVLS
FLSEECIRP-QG--TEAVFVRKLHQSYGA----------------------------S-S
RFV------QGDS---QHTFGIRHFAE---TVIYDA-HGFIETNRDKVPSNLLSLCSSST
-NHIVNRVALLH-------------------------------G----------------
-----------------------------------------ISQSNMVKNTVLFK-----
------------------------FNKQLVALMRSLNSTRTQYIRCIKPNLCNEPLKVKD
GVILRQLQSSGVVAAVAIARS--SFPHQMDHCKIMRRFRCFGARLNASAPTKVQVMCSLV
IA-----------------------------------------------------MRDYK
GPCD--------------------------------------------------------
------------------------------------------------------------
------------------------------------------------------------
-----ETFSDAVMVGRTRAY-----FRYNALEYLEH--KRN-------------------
--------------------S-NFEFFALI------------------------------
------------------------------------------------------------
------------------------------------------------------------
------------------------------------------------------------
--------------------------------------------------
>Ac198369
GESGAGKTVTTKHVMQYLAALSQRTVQTAKT---AVRAYEQVHHQKVSTNSSRSSQ----
------PSPAVA-TTKKASSPLL-------------------------------------
GTSS------------------------HSTTPPPATVAMSSSPSSSSCIETQVLQSNPI
LESFGNARTLRNDNSSRFGKCIDLQFTAA-------------------------------
-----------GRLIGTCIETYLLEKVRVVHQT--------AGERNYHIFYELLAAGALT
TE-Q-------------VQAMGL------------------------TDPK---SGN---
-------LYKPSDFTLLS---GSGTY----------------------------TRR---
---------------DGV-SDKDTFRHLSKAMRLI-GFGEEEQESVLATTAALLHASNIR
FTATPN---NGH-------------------------------EEETCQIDTTANSTHLD
TACRLLG-VSH----------EAIQEALCAYTI-TVQ-----------GNQ-IRKPQTLD
ASQKGLDALLKSTYAALFTYLVQRINESIQSNDA--------------------------
--------TVESTIGVLDIFGFESFAVNSFEQLCIN-YCNEVLQ----------------
----QQFNTFMLKNEQATY-ASEGID-WDY--ITFPENQDVLDLLDDRK------DGIIS
ILDDMCRAP-NA--SDKGFSTEIVKRCGS----------------------------N-S
RFR------TEYKDSA-PFFTIQHYAG---SVEYAT-ENFVEKNRDDLPRETNILLLGSS
-VPFVHKLAQII------------------------QAGANSDV----------------
---------------------------------------SSTSGSKKSRPSVGGH-----
------------------------FLKQVKELRTKIDHTCPHYIRCIKPNALLAPNYFDR
TMVANQ------------------------------------------------------
------------------------------------------------------------
------------------------------------------------------------
------------------------------------------------------------
------------------------------------------------------------
------------------------------------------------------------
------------------------------------------------------------
------------------------------------------------------------
------------------------------------------------------------
------------------------------------------------------------
--------------------------------------------------
>Ac222901
GESGAGKTVTTKHVMQYLAALSQRTVQTAKT---AVRAYEQVHHQKVSTNSSRSSQ----
------PSPAVA-TTKKASSPLL-------------------------------------
GTSS------------------------HSTTPPPATVAMSSSPSSSSCIETQVLQSNPI
LESFGNARTLRNDNSSRFGKCIDLQFTAA-------------------------------
-----------GRLIGTCIETYLLEKVRVVHQT--------AGERNYHIFYELLAAGALT
TE-Q-------------VQAMGL------------------------TDPK---SGN---
-------LYKPSDFTLLS---GSGTY----------------------------TRR---
---------------DGV-SDKDTFRHLSKAMRLI-GFAEEEQESVLATTAALLHASNIR
FTATPN---NGH-------------------------------EEETCQIDTTANSSHLD
TACRLLG-VSH----------EAIQEALCAYTI-TVQ-----------GNQ-IRKPQTLD
ASQKGLDALLKSTYAALFTYLVQRINESIQSNDA--------------------------
--------TVESTIGVLDIFGFESFAVNSFEQLCIN-YCNEVLQ----------------
----QQFNTFMLKNEQATY-ASEGID-WDY--ITFPENQDVLDLLDDRK------DGIIS
ILDDMCRAP-NA--SDKGFSTEIVKRCGS----------------------------N-S
RFR------TEYKDSA-PFFTIQHYAG---SVEYAT-ENFVEKNRDDLPRETNILLLGSS
-VPFVHKLAQII------------------------QAGANSDV----------------
---------------------------------------SSTSGSKKSRPSVGGH-----
------------------------FLKQVKELRTKIDHTCPHYIRCIKPNALLAPNYFDR
TMVANQ------------------------------------------------------
------------------------------------------------------------
------------------------------------------------------------
------------------------------------------------------------
------------------------------------------------------------
------------------------------------------------------------
------------------------------------------------------------
------------------------------------------------------------
------------------------------------------------------------
------------------------------------------------------------
--------------------------------------------------
>fso22420
GESGAGKTVTTKYIMKYLAALSQRAHQSASG---RTRAYLNVPSHS--------------
------------------------------------------------------------
------------------------------SS--------PPDFTSSLSIEAQVLQSNPI
LESFGNARTIRNDNSSRFGKFIQMQFSET-------------------------------
-----------GRLLGTAIETYLLEKVRVVHQS--------EGERNYHIFYELLSSSVSE
EE-S-------------VRLQ----------------------------------TR---
-------KRKPSDFKLL----SSGTY----------------------------VRR---
---------------DGV-KDSDTYQDLQKAMKMI-GFSSEEISDIVNVTAAVMHASNTI
FDPKID---EG------------------------------------CSV--ARDNVHLT
ATCQLLG-IKI----------DDFEEALCFFSR-MAG-----------GQV-YRSPQTVE
RAEKGLDALLKATYGALFEFL---------------------------------------
--------------------------TNSFEQLCIN-YCNEVLQ----------------
----QQFNTFMLKNEQAEY-ISEGID-WDF--IKFPENQDVLDLIEHKT------DGIMS
ILDDMCKAP-GA--SDKAFASEIIKRCDK----------------------------Q-S
CFT------ANFKDTS-PLFSVKHFAG---SVEYTT-DGFLEKNRNELPKETSELLKSSS
-SKFVHQLADII------------------------VDSSSNGN----------------
---------------------------------------V-EASKTRTVKTVGGF-----
------------------------FRQQVKDLRQKIDTTYPHYVRCIKPNSALVHSEYDS
AMVAQQLRCGGILQAVSVTRD--GFTLHYSHEDFLQRYQVLVAEKAGTVTVS--------
-------------------------------------------------------KQAIE
TECKKLVDTLLGRIEEEEQYHSNKESTND-------------------------------
------------------------------------------------------------
------------------------------------------------LA---TEVSAVD
RTDVSQDNEALIQFGKTKVL-----LKHHAFLFLER--QLG-------------------
--------------------A-VQNRNATILNTA--------------------------
------------------------------------------------------------
------------------------------------------------------------
------------------------------------------------------------
--------------------------------------------------
>fso68130
GESGAGKTVTTKYIMKYLAALSQRAHQSAAG---RTRAYLNVPSSH--------------
------------------------------------------------------------
------------------------------S---------SSDLNSSFSIEAQVLQSNPI
LESFGNARTVRNDNSSRFGKFIQMQFCET-------------------------------
-----------GRLLGTAIETYLLEKVRVVHQS--------EGERNYHIFYELLSASVPE
EE-S-------------VRLQ----------------------------------TR---
-------NRMPSDFKLL----SSGTY----------------------------VRR---
---------------DGV-KDSDTYQELQKAMKMI-GFSSEEVSDIMAVTAAIMHASNTI
FDPKVD---EG------------------------------------CCV--ARDNAHVT
AACQLLG-IPI----------DDFEEALCFFSR-IAG-----------GQV-YRSPQTVE
RAKKGLDALLKATYGALFEFLVKRINNSICGHEN--------------------------
--------GHSSVIGVLDIFGFESFTTNSFEQLCIN-YCNEVLQ----------------
----QQFNTFMLKNEQAEY-ISEGID-WDF--IKFPENQDVLDLIEHKT------DGIMS
ILDDMCKAP-GA--SDKAFASEIIKRCDK----------------------------Q-S
CFT------ANFKDTS-PMFSIKHFAG---SVEYTT-DGFLEKNRNELPKETSELLRSSS
-SKFVHKLADII------------------------VDSSSNGN----------------
---------------------------------------A-EASKTRTVKTVGGF-----
------------------------FRQQVKDLRQKIDATYPHYVRCIKPNAALVHSEYDS
AMVAQQLRCGGILQAVSVTRD--GFTLHYSHEDFLQRYQVLVTETAGKVTVS--------
-------------------------------------------------------KQAIE
IECKKLVDTLLARIEEEEQYHSNKESADD-------------------------------
------------------------------------------------------------
------------------------------------------------LA---TEESAVD
TTEIS--EEVLIQFGKTKVL-----LKHHAFLSLER--QLG-------------------
--------------------A-VQNRNATILNTAFR------------------------
------------------------------------------------------------
------------------------------------------------------------
------------------------------------------------------------
--------------------------------------------------
>ThpMyoG
GESGAGKTVTTKFIMQYLAALSKKVDTDVGL-----------------------------
------------------------------------------------------------
-----------------------------------------GR-VDKSSIEQRVLQSNAI
LESFGNARTLRNDNSSRFGKFIELRFSDR-------------------------------
-----------GRLMGASIDTYLLEKARIVGHT--------RGEQSYHIFYQVLHKGSLS
AT-E-------------RKKMDI---------------------------------D---
-------GRSVVDFAITT---AENGK----------------------------DKS---
----------RLCHQGGFDDHAKMFGELRTAMDTM-GFSRTEQTEIFQAVCGLLYLSNLT
LQGAFV---ESN-------------------------------DGEECKLD--INNNSLA
SALRLLG-VTY----------EALNAAVTTVQF-KAV-----------DEL-VKKNLNAT
QAARAVQALIKGAYDSIFSLLVDRINTCIIGVSA--------------------------
-------DESAAFIGLLDIFGFESFDKNSFEQLCIN-YCNESLQ----------------
----QQFNRFVFKLEQQEY-NREGIK-WDF--VDFSDNQDILDLIEKKH------GGILT
TLDEQCMLGMRC--NDRTFVSAVYDKCMK----------------------------ASS
RFD------ANTKQKAQGKFSIHHYAG---IVEYDT-DGFMEKNKDEIPMEAGEMLSNST
-VTFVSNIAQVM------------------------ASKMSGSQ----------------
-----------------------------------KESKGRAFKSSISRVSVGGQVSSAF
HCRSGVFVCTSHISRPITLYLRQQFSAQLQKLRKRIDETHPHYVRCLKPNDQLQPDRFEK
AVVVDQLRCGGILEAIRVSRA--GFPQRYTFEHFVSRFGILSTSLSEVKVPKVNRFR---
-----------------------SASQGT-----------------PTVVKGLKKRVDPK
RDCELLVKVIAKWILAEREKNTEEV----------------------------------D
-E-------------PEAP------TDSLSPRSFWQTHQSP-------------------
------------------------------------------------------PKNYNS
IHKTVDVSEAG-------------------------------------------------
------------------------------------------------------------
------------------------------------------------------------
------------------------------------------------------------
------------------------------------------------------------
--------------------------------------------------
>tho33980
GESGAGKTVSCFHLMKYLATLSTKVDPEISK-----------------------------
------------------------------------------------------------
-----------------------------------------RRDASASSIEQRVLQSNAI
LEAFGCARTLRNDNSSRFGKFIELKFSNR-------------------------------
-----------GQLLGAFIDTYLLEKARIVSHT--------CGERTYHIFYEVLDEKSFS
SG-E-------------REKLCI---------------------------------N---
-------SATSRDFAITA---PEGGG----------------------------ERS---
----------RLLH-NGYEDHAKMFAELKRSMHTM-DFSRHDQMEIFQTVIGLLHLSNLT
LQGGLI---ETK-------------------------------DGEGCTIN--IGHPSLG
PALRLLG-VSC----------EAMNTAVTTVQF-KAV-----------NEL-VTRNLNVD
QSCRAIQALIKGAYDSIFMLLVARINSCIVGTED--------------------------
-------DSGGAFIGLLDIFGFECFTSNSFEQLVSAQTNNESLQ----------------
----QQFNRFVFKLEQEEY-TREGIK-WDM--IEFQDNQDILDLIDMKN------GGILT
ILDEQGKLGMRC--NDRTFASAIYTKCQG----------------------------TSE
RFG------ADKKQQSRGLFSINHYAG---LVEYDT-AGFMAKNKDEIPMEAATLLASSS
-CAFIRSIAEAI------------------------SAK---------------------
------------------------------------ENGGSAAKSSISRVSVGGQ-----
------------------------FSNQLRRLRRRIDGTHPHYVRCLKPNDQLQPCNFDP
NTVVDQLRCGGIIEAIRVSRA--GFPHRYTFEHFSSRFGIIGNVLGNKKRQGPKRAV---
-----------------GKLNFGKSATAA-----------------NSRKCARGLSANPK
KSSEILVRNIARWILAERERQKQDES--PDLQQ-------------------------GT
-E-------------TSAR------SEAMSPRSFWKNQSPH-------------------
------------------------------------------------------SGDYDP
QHKQPANSEAGIQLGTTKVF-----LLQDTFDCIER--LR--------------------
------------------------------------------------------------
------------------------------------------------------------
------------------------------------------------------------
------------------------------------------------------------
--------------------------------------------------
>CcMyoI
GESGAGKTVTTKIVLNYFAMLSKKITTTHSEECTRRRQS---FSPR--------------
---------TA-------------------------------------------------
------------------------------------------AEGEEVCIEQQVLQSNPI
LEAFGNARTLRNDNSSRFGKYIDIHFTNK-------------------------------
-----------GKLSGAKIETYLLEKVRLIHPS--------EGERNYHVFYQFLAR--AS
AE-E-------------RRAYMLDEKT----------VMSPRYSNGIRGGY---GRP---
-------KIGVEDFKLLN---QTGTY----------------------------DRR---
---------------DKV-SDGKMHDEMLEAMLTI-GFDPDTIHSLMRLVAAILHCGNMT
FTSTER---KDY-----------------------------RGHSDACHLD--KTPSAM-
AAAKLLG-VTF----------EDLAEALTTRAI-RAG-----------NEI-VHTPMDMT
QSKKACEALMKATYGASFDFIVAKVNESISSYPSEPQ-----------------------
-----AKNYSSASIGVLDIFGFETFESNNFEQICIN-YTNEALQ----------------
----QQFNKYVFKLEQDEY-EREGIL-WKF--ISFPDNQEILDLIDKKH------TGILA
VLDEQCIVP-S---TDQKFTRFLYAKCDK----------------------------H-P
RFT------ASAGQRVHHKFTIEHYAG---PVEYST-DNWLEKNKDQMPSASVDLLRGSN
-FDLLSHIQ------------------------QYIRAE-RE-G----------------
-------------------------------------------RGSIATKSVAAQ-----
------------------------FCSQLRELRSRIDTTVPHYIRCLKPNDELVPDRFDP
KMIVDQLRCGGVLEAVRVSRA--GYPTRYPHDVFKARYYFLGDSEVKRNKTL--KTV---
---TPFGKK---------------------------V-----------------STTNGD
ESIKNLISKIAFDIWEAEHASKE---RQESPLP----------AKQPRE-----------
-----------------------QFRPN--------------------------------
-TMSGKSNFLAARTAFSSELERKSSLTD---------------EYLSGATHPQTPQEFLA
LDFSSRCAIAGLQLGRTKVF-----LRREAFDRIEA--LRA-------------------
--------------------R-KFGKSAVT------------------------------
------------------------------------------------------------
------------------------------------------------------------
------------------------------------------------------------
--------------------------------------------------
>CcMyoE
GESGAGKTVTTKIVLNYFAMLSKKITS---DEFARRRET---FSPV--------------
---------TS-------------------------------------------------
---------------------------------PKHLPSSPQAEREEVCIEQQVLQSNPI
LEAFGNARTLRNDNSSRFGKYIDIRFTSK-------------------------------
-----------GKLSGAQIETYLLEKVRLIHPS--------EGERNYHVFYQFLSR--AT
KE-E-------------RRAFMLEG-----------------------------------
--------MGVKDFKLLS---ETGSW----------------------------DRR---
---------------DGV-QDGDMHEDMLDAMMTI-GFTPETIHSLMRLIAAILHCGNMT
FTSTHL---NNS-----------------------------RGHSEACSLD--KTPSAM-
AAAKLLG-VTF----------EDLAEALTSRAI-RAG-----------NEV-VHSPMDIT
QSKKACEALMKATYGAAFDFIVCKINESISAQQSEPQ-----------------------
-----ASS-TCASIGVLDIFGFETFETNSFEQICIN-YTNEALQ----------------
----QQFNKYVFKLEQDEY-EREGIL-WKF--ISFPDNQEVLDLIDRKH------TGILA
LLDEQCIVP-RS--TDQKFTRYLYAKCDT----------------------------H-N
RFS------ASSAQRVDYKFSIEHYAG---PVEYST-DNWLEKNKDQMPSASVDLLRGAE
-FELLGQIQ------------------------KYIRSEDRD-G----------------
-------------------------------------------RGSVATKSVGAQ-----
------------------------FSAQLRELRSRIDTTVPHYIRCLKPNDELVPDCFDP
KMIVDQLRCGGVLEAVRVSRA--GYPTRYPHEVFKARYYVLGDTTDK-------TVV---
---SPYGNK---------------------------N---------------RQSMDQED
ITIKRLISKIAYDIWEADHEAML---DMDSHTP----------IKQPKE-----------
-----------------------KSRPS--------------------------------
-FVNGHMNLVAVSTAFTPEDERKKKERA-------KKLRESDAYHINGMASPQTAKEFLA
LDFSSRCAIAGLQLGRTKVF-----LRREAFDRIEA--LRS-------------------
--------------------Q-KFGTSAVA------------------------------
------------------------------------------------------------
------------------------------------------------------------
------------------------------------------------------------
--------------------------------------------------
>ThpMyo52C
GESGAGKTVTTKIVLNYFAMLSKK------------------------------------
------------------------------------------------------------
------------------------------------------AEQEEVCIEQQVLQSNPI
LEAFGNARTLRNDNSSRFGKYIDIQFTNK-------------------------------
-----------GKLSGAKIETYLLEKVRLIHPS--------EGERNYHVFYQFLAC--AT
AE-E-------------KRAYLLDGRG----------S------------S---MGR---
-------MMGVEDFHLLS---QTGTY----------------------------DRR---
---------------DGV-EDGEMHEEMLDAMITI-GFTPETIQSLMRLVVAILHCGNMT
FTATTQ---NNA-----------------------------HGHSDACSLD--KTPSAL-
AAASLLG-VPF----------EDLASALTLRAI-RAG-----------NEV-VHSPMNIT
QSQKACEALMKATYGAVFDFIVTKVNDSISSRQSHPQ-----------------------
-----ATG-TSASIGVLDIFGFETFETNSFEQICIN-YTNEALQ----------------
----QQFNKYVFKLEQDEY-EREGIL-WKF--ISFPDNQDVLDLIDRKH------TGILA
LLDEQCIVP-KS--TDEKFTRYLYAKCDK----------------------------H-T
RFS------ASSAQRVDYKFSIEHYAG---PVEYST-DNWLEKNKDQMPSASVDLLRGAD
-FELLGQIQ------------------------QFVRSEDRD-G----------------
-------------------------------------------RGSVATKSVGAQ-----
------------------------FSAQLRELRSRIDTTVPHYIRCLKPNDELVPNSFDP
KMIVDQLRCGGVLEAVRVSRA--GYPTRYPHDVFKARYYILGDFRDK-------LPV---
---SPYGNK---------------------------K---------------RFSMSEDD
LEIKKLISRIAFEIFEADHEAMMVALGQESNTP----------IKQSKN-----------
-----------------------PSRPS--------------------------------
-YMNGHMNLVAVSTAFTPEDERKKKAKA-------KKLRETESYHANGIARPETAEEFLS
LDFSSRCAVAGLQLGRTKVF-----LRREAFDRIEA--LRA-------------------
--------------------Q-KFGKSAIA------------------------------
------------------------------------------------------------
------------------------------------------------------------
------------------------------------------------------------
--------------------------------------------------
>CcMyoC
GESGAGKTVTTKIVLNYFAMLSKLASETPLE-----------------------------
------------------------------------------------------------
----------------------------------------VDATSTTTRVEQQVLDSNPI
LESFGNARTIRNDNSSRFGKYIDIRFSSS-------------------------------
-----------GRLTGARIDTYLLEKVRLIRQM--------EGERNFHVFYQLLEG--AT
EE-E-------------RDRLFLGE-----------------------------------
--------MELEDFRLVN---QSGTF----------------------------DRR---
---------------DRV-EDKDMHREMLEAMATM-GFDPQLVKNILRLIVAVLYAGNMT
FTETS-----TL-------------------------------KGDTCTLD--ETEASE-
AVASLLG-VSF----------DKLAAALTSRVL-FLK-----------EEV-IVKELSAK
QAYKASEALIKSIYGANFDFIVQTINKSIFNEKIDKK-----------------------
------KNDKSAYIGVLDIFGFETFEVNTFEQLCIN-YTNETLQ----------------
----QHFNKHVFKMEQQEY-EREGIL-WKF--ISFPDNQDVLDLIDMKR------TGILA
VLDEQCIVE-WG--SDDKFTHALYTRCEK----------------------------H-D
RFD------ASPQQQAVSKFSVEHYAG---PVEYTT-DEWIEKNKDQLPAASVELLQSSD
-FSLLKDLQ------------------------SFVRAEGAG-G----------------
-------------------------------------------RGSVAMKSVAAK-----
------------------------FSEQLKDLRARIDRTSPHYIRCLKPNDELLPDEFDP
KNIVEQLRYSGVLEAVRVSRA--GYPTRYPHSLFLSRYYMLGDLGGDGN-----------
---------------------------------------------------------KRS
KDIVELVKWIAFHIWEHDNQRREAKALLDASES----------KSKVKS-----------
------------------------------------------------------------
---------------------------------SSQKRQKKRMNAQSNIDIPETKQEFEK
LDFGSQCAVAGLQLGRTKVF-----LRREAFDRIES--LRA-------------------
--------------------I-LFGKSACV------------------------------
------------------------------------------------------------
------------------------------------------------------------
------------------------------------------------------------
--------------------------------------------------
>ThpMyo52A
GESGAGKTVTTKIVLNYFAMLSKLVMTDDTNQE---------------------------
[truncated: 146,767 more chars]
