# Supplementary material for: Gliding motility of the diatom Craspedostauros australis coincides with the intracellular movement of raphid-specific myosins
Source: Commun Biol. 2024 Sep 23;7:1187. doi: 10.1038/s42003-024-06889-w (PMC11420354; doi:10.1038/s42003-024-06889-w)
Supplement: Supplementary file 6 — Supplementary Data 3 [file 42003_2024_6889_MOESM6_ESM.csv]

Expt_date	Myosin	Movie	Dir_ang_upright	Dir_ang_90degleft	Vcell	Vmyo	VmyoAbsolute	ROI
210916	MyoA	6	NA	NA	1.65	0.13	0.13	0303-0269
210916	MyoA	6	NA	NA	1.35	-0.14	0.14	0304-0344
210916	MyoA	6	NA	NA	1.28	0.62	0.62	0296-0430
210916	MyoA	6	NA	NA	0.85	-0.8	0.8	0433-0499
210916	MyoA	10	NA	NA	0	1.95	1.95	0421-0006
210916	MyoA	10	NA	NA	0	0.92	0.92	0402-0025
210916	MyoA	10	NA	NA	-0.37	-0.22	0.22	0396-0159
210916	MyoA	10	NA	NA	-0.08	-0.61	0.61	0406-0196
210916	MyoA	10	NA	NA	-0.05	0.78	0.78	0242-0244
210916	MyoA	18	NA	NA	3.44	0.07	0.07	0232-0101
210916	MyoA	18	NA	NA	1.41	-0.56	0.56	0238-0125
210916	MyoA	18	NA	NA	2.86	0.06	0.06	0244-0149
210916	MyoA	21	NA	NA	1.32	-0.61	0.61	0141-0028
210916	MyoA	21	NA	NA	0.18	-0.61	0.61	0151-0017
210916	MyoA	21	NA	NA	1.61	-0.36	0.36	0164-0054
210916	MyoA	21	NA	NA	0.69	-1.22	1.22	0168-0026
210916	MyoA	21	NA	NA	2.24	-0.39	0.39	0180-0049
210916	MyoA	21	NA	NA	-0.33	-0.16	0.16	0193-0009
210916	MyoA	21	NA	NA	0.77	-0.9	0.9	0192-0020
210916	MyoA	21	NA	NA	2.07	-0.19	0.19	0199-0044
210916	MyoA	21	NA	NA	0.47	-0.58	0.58	0296-0020
210916	MyoA	21	NA	NA	1.89	-2.24	2.24	0321-0052
210916	MyoA	24	NA	NA	-1.43	-0.37	0.37	0179-0023
210916	MyoA	24	NA	NA	0.2	0.38	0.38	0174-0082
210916	MyoA	24	NA	NA	0.43	0.02	0.02	0189-0161
210916	MyoA	24	NA	NA	0.13	0.1	0.1	0173-0157
210916	MyoA	24	NA	NA	0.05	0.18	0.18	0313-0077
210916	MyoA	24	NA	NA	0.18	0.8	0.8	0237-0094
210916	MyoA	24	NA	NA	0.58	0.29	0.29	0250-0202
210916	MyoA	24	NA	NA	-0.37	0.51	0.51	0403-0051
210916	MyoA	24	NA	NA	0.18	0.13	0.13	0294-0160
210916	MyoA	24	NA	NA	0.15	0.05	0.05	0314-0155
210916	MyoA	24	NA	NA	0.07	0.08	0.08	0355-0330
210916	MyoA	24	NA	NA	0.02	-0.72	0.72	0389-0320
210916	MyoA	25	NA	NA	0.14	-0.13	0.13	0095-0032
210916	MyoA	25	NA	NA	-0.07	0.18	0.18	0092-0116
210916	MyoA	25	NA	NA	-0.99	0.09	0.09	0080-0230
210916	MyoA	25	NA	NA	-2.11	-0.43	0.43	0077-0315
210916	MyoA	25	NA	NA	-3.48	0.14	0.14	0080-0338
210916	MyoA	25	NA	NA	-2.12	0.43	0.43	0088-0316
210916	MyoA	25	NA	NA	0.05	-0.3	0.3	0166-0100
210916	MyoA	25	NA	NA	-1.06	0.02	0.02	0173-0165
210916	MyoA	25	NA	NA	-0.73	0.1	0.1	0216-0149
210916	MyoA	25	NA	NA	-0.91	-0.05	0.05	0214-0223
210916	MyoA	25	NA	NA	-0.29	-0.39	0.39	0219-0263
210916	MyoA	25	NA	NA	-0.31	-0.18	0.18	0178-0261
210916	MyoA	25	NA	NA	-0.52	0.83	0.83	0179-0268
210916	MyoA	28	NA	NA	1.6	-0.35	0.35	0187-0057
210916	MyoA	28	NA	NA	1.03	0.43	0.43	0188-0129
210916	MyoA	28	NA	NA	1.1	-0.37	0.37	0180-0178
210916	MyoA	28	NA	NA	1.15	0.36	0.36	0195-0136
210916	MyoA	28	NA	NA	1.03	0.11	0.11	0188-0182
210916	MyoA	29	NA	NA	-0.85	0.03	0.03	0225-0039
210916	MyoA	29	NA	NA	-0.72	0	0	0246-0142
210916	MyoA	29	NA	NA	-0.71	0.07	0.07	0235-0123
210916	MyoA	29	NA	NA	-0.89	-0.04	0.04	0239-0537
210916	MyoA	29	NA	NA	-0.68	0.08	0.08	0210-0568
210916	MyoA	29	NA	NA	-0.92	-0.11	0.11	0375-0282
210916	MyoA	29	NA	NA	-0.81	-0.09	0.09	0385-0298
210916	MyoA	30	NA	NA	-0.1	0.1	0.1	0296-0041
210916	MyoA	30	NA	NA	0.7	-0.5	0.5	0295-0089
210916	MyoA	30	NA	NA	0.97	0	0	0297-0111
210916	MyoA	30	NA	NA	1.2	-0.28	0.28	0298-0136
210916	MyoA	30	NA	NA	0.29	0.11	0.11	0297-0176
210916	MyoA	30	NA	NA	0.02	-0.84	0.84	0392-0010
210916	MyoA	30	NA	NA	-0.28	0.65	0.65	0390-0055
210916	MyoA	30	NA	NA	0.72	0	0	0382-0091
210916	MyoA	30	NA	NA	0.64	0.65	0.65	0373-0124
210916	MyoA	30	NA	NA	-0.11	0.29	0.29	0402-0045
210916	MyoA	30	NA	NA	0.89	0.19	0.19	0390-0102
210916	MyoA	30	NA	NA	0.97	0.49	0.49	0382-0131
210916	MyoA	30	NA	NA	0.23	0.06	0.06	0376-0169
210916	MyoA	30	NA	NA	0.36	-0.04	0.04	0377-0218
210916	MyoA	30	NA	NA	0.78	-0.34	0.34	0373-0252
210916	MyoA	30	NA	NA	0.21	-0.17	0.17	0365-0169
210916	MyoA	30	NA	NA	0.85	0.36	0.36	0366-0144
210916	MyoA	30	NA	NA	0.57	0.05	0.05	0295-0249
210916	MyoA	30	NA	NA	0.34	-0.18	0.18	0348-0323
210916	MyoA	30	NA	NA	0.37	-0.04	0.04	0359-0425
210916	MyoA	30	NA	NA	0.31	-0.06	0.06	0379-0295
210916	MyoA	30	NA	NA	0.36	-0.23	0.23	0385-0337
210916	MyoA	30	NA	NA	0.37	-0.07	0.07	0380-0335
210916	MyoA	30	NA	NA	0.22	-0.12	0.12	0385-0388
210916	MyoA	30	NA	NA	0.22	-0.05	0.05	0388-0385
210916	MyoA	30	NA	NA	0.66	-0.24	0.24	0396-0455
210916	MyoA	31	NA	NA	0.08	-0.15	0.15	0302-0123
210916	MyoA	31	NA	NA	0.22	-0.41	0.41	0316-0200
210916	MyoA	31	NA	NA	0.18	-0.1	0.1	0326-0258
210916	MyoA	31	NA	NA	0.06	-0.37	0.37	0331-0292
210916	MyoA	31	NA	NA	0.07	-0.1	0.1	0334-0329
210916	MyoA	31	NA	NA	0.02	-0.1	0.1	0323-0051
210916	MyoA	31	NA	NA	0.02	-1.04	1.04	0328-0079
210916	MyoA	31	NA	NA	0.09	0	0	0332-0123
210916	MyoA	31	NA	NA	0.13	-0.42	0.42	0331-0178
210916	MyoA	31	NA	NA	0.26	0.09	0.09	0336-0223
210916	MyoA	31	NA	NA	0.02	0.81	0.81	0363-0082
210916	MyoA	31	NA	NA	0.1	-0.06	0.06	0359-0141
210916	MyoA	31	NA	NA	0.16	0.08	0.08	0353-0269
210916	MyoA	31	NA	NA	0.06	-0.5	0.5	0362-0311
210916	MyoA	31	NA	NA	0.13	-0.23	0.23	0365-0278
210916	MyoA	31	NA	NA	0.1	0.43	0.43	0335-0441-1
210916	MyoA	31	NA	NA	0.4	-0.03	0.03	0334-0469
210916	MyoA	31	NA	NA	0.25	0.01	0.01	0158-0529
210916	MyoA	31	NA	NA	0.25	-0.04	0.04	0142-0528
210916	MyoA	31	NA	NA	0.66	0.45	0.45	0354-0509
210916	MyoA	31	NA	NA	0.06	-0.08	0.08	0353-0564
210916	MyoA	31	NA	NA	0.1	0.43	0.43	0335-0441
210916	MyoA	31	NA	NA	0.34	-0.1	0.1	0338-0508
210916	MyoA	31	NA	NA	0.15	0	0	0144-0360
210916	MyoA	31	NA	NA	0.25	-0.11	0.11	0129-0229
210916	MyoA	31	NA	NA	0.26	-0.02	0.02	0119-0229
210916	MyoA	31	NA	NA	0.07	0.28	0.28	0114-0301
210916	MyoA	31	NA	NA	0.07	0.28	0.28	0128-0303
210916	MyoA	32	NA	NA	0.61	0.88	0.88	0356-0069
210916	MyoA	32	NA	NA	0.62	0.38	0.38	0178-0061
210916	MyoA	32	NA	NA	0.85	0.06	0.06	0203-0095
210916	MyoA	32	NA	NA	-0.7	0.16	0.16	0160-0250
210916	MyoA	32	NA	NA	-1.1	-0.33	0.33	0164-0297
210916	MyoA	32	NA	NA	-0.74	0.02	0.02	0204-0245
210916	MyoA	32	NA	NA	-0.94	-0.24	0.24	0354-0236
210916	MyoA	32	NA	NA	-3.3	-0.74	0.74	0359-0189
210916	MyoA	32	NA	NA	-1.03	0.04	0.04	0366-0233
210916	MyoA	32	NA	NA	-1.07	0.45	0.45	0352-0290
210916	MyoA	32	NA	NA	-1.13	-0.11	0.11	0362-0296
210916	MyoA	32	NA	NA	1.12	0.59	0.59	0395-0080
210916	MyoA	32	NA	NA	0.24	-1.3	1.3	0396-0098
210916	MyoA	32	NA	NA	0.85	0.11	0.11	0397-0140
210719	MyoB	34	8.93	-81.07	2.23	-8.27	8.27	R1
210719	MyoB	34	166.29	76.29	-1.77	5.33	5.33	L2
210719	MyoB	34	159.6	69.6	-1.01	3.5	3.5	L3
210719	MyoB	34	166.5	76.5	-1.77	5.41	5.41	R2
210719	MyoB	34	168.84	78.84	-1.01	6.59	6.59	R3
210719	MyoB	35	11.05	-78.95	2.59	-6.66	6.66	0050-0177
210719	MyoB	35	12.55	-77.45	1.92	-5.84	5.84	0150-0177
210719	MyoB	35	11.05	-78.95	2.59	-6.66	6.66	0050-0085
210719	MyoB	35	11.5	-78.5	1.92	-6.39	6.39	0150-0085
210719	MyoB	36	17.38	-72.62	1.01	-4.15	4.15	R1
210719	MyoB	36	16.56	-73.44	1.57	-4.37	4.37	R3
210719	MyoB	36	18	-72	1.01	-4	4	L1
210719	MyoB	36	18.35	-71.65	1.57	-3.92	3.92	L3
210719	MyoB	37	9.7	-80.3	1.26	-7.61	7.61	R1
210719	MyoB	37	11.5	-78.5	2.35	-6.39	6.39	R2
210719	MyoB	37	12.8	-77.2	2.91	-5.72	5.72	R3
210719	MyoB	37	17	-73	1.58	-4.25	4.25	R4
210719	MyoB	37	11.3	-78.7	1.56	-6.51	6.51	R5
210719	MyoB	37	7.9	-82.1	1.14	-9.37	9.37	R6
210719	MyoB	37	11.4	-78.6	1.26	-6.45	6.45	R7
210719	MyoB	39	15.6	-74.4	3.59	-4.66	4.66	0332-0030
210719	MyoB	39	10.2	-79.8	3.87	-7.23	7.23	0439-0030
210719	MyoB	39	12	-78	3.69	-6.12	6.12	0329-0133
210719	MyoB	39	14.2	-75.8	3.59	-5.14	5.14	0434-0133
210719	MyoB	42	14.5	-75.5	3.62	-5.03	5.03	R1
210719	MyoB	42	14.7	-75.3	3.08	-4.96	4.96	R2
210719	MyoB	42	13.4	-76.6	3.34	-5.46	5.46	R3
210719	MyoB	42	15	-75	2.81	-4.85	4.85	R4
210719	MyoB	42	15.3	-74.7	3.62	-4.75	4.75	L1
210719	MyoB	42	18.1	-71.9	3.08	-3.98	3.98	L2
210719	MyoB	42	12.1	-77.9	3.34	-6.06	6.06	L3
210719	MyoB	42	14.4	-75.6	2.81	-5.06	5.06	L4
210719	MyoB	43	169.7	79.7	-3.91	7.15	7.15	Rear_1
210719	MyoB	43	8.7	-81.3	4.06	-8.5	8.5	Front_1
210719	MyoB	43	166.6	76.6	-3.91	5.46	5.46	Front_2
210719	MyoB	43	16.5	-73.5	4.06	-4.39	4.39	Rear_2
210719	MyoB	46	15.3	-74.7	2.02	-4.75	4.75	R1
210719	MyoB	46	13.7	-76.3	2.02	-5.33	5.33	L1
221124	MyoC	MyoC_13	7.91	-82.09	0.94	-9.36	9.36	0337-0127
221124	MyoC	MyoC_13	16.09	-73.91	0.94	-4.51	4.51	0243-0127
221124	MyoC	MyoC_13	10.85	-79.15	1.27	-6.78	6.78	0337-0427
221124	MyoC	MyoC_36	8.81	-81.19	0.58	-8.39	8.39	0118-0261
221124	MyoC	MyoC_38	13.53	-76.47	2.49	-5.4	5.4	0116-0123
221124	MyoC	MyoC_38	11.43	-78.57	2.49	-6.43	6.43	0116-0037
221124	MyoC	MyoC_38_2	10.57	-79.43	2.1	-6.97	6.97	0185-0043
221124	MyoC	MyoC_41	15.32	-74.68	2.3	-4.75	4.75	0125-0181
221124	MyoC	MyoC_41	11.67	-78.33	2.3	-6.29	6.29	0125-0045
221124	MyoC	MyoC_43	13.62	-76.38	3.44	-5.37	5.37	0125-0181
221124	MyoC	MyoC_43	14.34	-75.66	3.44	-5.09	5.09	0125-0045
221124	MyoC	MyoC_44	19.38	-70.62	2.82	-3.7	3.7	0108-0158
221124	MyoC	MyoC_44	13.67	-76.33	2.82	-5.34	5.34	0107-0034
221124	MyoC	MyoC_52	12.5	-77.5	2.34	-5.86	5.86	0124-0138
221124	MyoC	MyoC_56	13.93	-76.07	2.14	-5.24	5.24	0217-0154
221124	MyoC	MyoC_61	9.78	-80.22	2.83	-7.54	7.54	0027-0116
221124	MyoC	MyoC_61	14.92	-75.08	2.83	-4.88	4.88	0076-0039
220523	MyoD	NEPC_4	17.32	-72.68	2.33	-4.17	4.17	0183-0075
220523	MyoD	NEPC_4	158.13	68.13	-1.11	3.24	3.24	0461-0251
220523	MyoD	NEPC_4	167	77	-1.77	5.63	5.63	0184-0251
220523	MyoD	NEPC_9	15.18	-74.82	2.51	-4.79	4.79	0085-0087
220523	MyoD	NEPC_9	15.35	-74.65	1.56	-4.74	4.74	0069-0270
220523	MyoD	NEPC_10	21.21	-68.79	2.51	-3.35	3.35	0105-0043
220523	MyoD	NEPC_15	18.19	-71.81	1.14	-3.96	3.96	0330-0105
220523	MyoD	NEPC_15	27.79	-62.21	1.14	-2.47	2.47	0077-0105
220524	MyoD	MyoD_2	17.63	-72.37	3.27	-4.09	4.09	0401-0095
220524	MyoD	MyoD_2	9.4	-80.6	3.27	-7.85	7.85	0095-0403
220524	MyoD	MyoD_11	10.41	-79.59	2.48	-7.08	7.08	0193-0094
220524	MyoD	MyoD_14	10.8	-79.2	3.57	-6.81	6.81	0420-0040
220524	MyoD	MyoD_14	15.25	-74.75	3.57	-4.77	4.77	0171-0040
220524	MyoD	MyoD_15	14.7	-75.3	3.6	-4.96	4.96	0116-0168
220524	MyoD	MyoD_15	14.3	-75.7	3.6	-5.1	5.1	0116-0405
220524	MyoD	MyoD_17	15.96	-74.04	3.68	-4.55	4.55	0258-0075
220524	MyoD	MyoD_18	9.26	-80.74	5.3	-7.97	7.97	0355-0073
